# Supplementary material for: Involvement of MicroRNAs in Probiotics-Induced Reduction of the Cecal Inflammation by Salmonella Typhimurium
Source: Front Immunol. 2017 Jun 13;8:704. doi: 10.3389/fimmu.2017.00704 (PMC5468434; doi:10.3389/fimmu.2017.00704)
Supplement: Table S1 — List of 119 novel microRNA identified for chickens. [file Data_Sheet_1.XLSX]

## Sheet: Sheet1
Table S1: List of 119 novel miRNAs identified in chicken ceca in this study.
Mature Name	Location	Mature miRNA Sequence	Mature Sequence length(nt)	Hairpin Length(nt)	G/C content of Hairpin sequence (%)	Minimum Free Energy (kcal/mol)	precusors miRNAs sequence
gga-miR-un1	ch2:91179670:91179670:-	TGGCTCTGAGGGTTGGGC	18	61	60.6557	-28.9	TGGGTCCCAGCCTGGCCCCTTAGGGAGACTATTTGTGGCTCTGAGGGTTGGGCGTCTCCTA
gga-miR-un2	ch3:76613006:76613023:+	GTCAGGATGGCCGAGCGG	18	144	56.9444	-59	AGGGCATAGTCAGGATGGCCGAGCGGTCTAAGGCGCTGCGTTCAGGTCGCAGTCTCCCCTGGAGGCGTGGGTTCGAATCCCACTTCTGACAGCACGCTGTACTTTTGAAAGCACGCTTGGATGTCATCCTGAACAACCTGCTCT
gga-miR-un3	ch4:38970089:38970109:-	TTCCGCGAACCGCCTTCGGTC	21	126	67.4603	-64.2	GCTTCACGAAAGCTCTTGGTTTGCGGCGGGTTCCGCGAACCGCCTTCGGTCGCGGTGTCTGCGGAGACCAAAGGTGGCTCGCGGAACTGAGCTCACCCCGCTGCGCGCCGCAGAGGTCCGACTGGC
gga-miR-un4	chr4:88052525:88052546:-	TTTCCAACCTTCGTGATTCTGA	22	185	48.6486	-123.1	CACTGACGTGGTCAGTGGGCATGGTGGGGATGGGTTGGGATTGGGATTCCTAGAGCTCTTTTCCAACCTTCGTGATTCTGATTCTTCATTAGGGATCACAGAATCATGAAGGTTGGGAAAGAGCTCTAAGATAATCAAGTCCAACCCCAACCCATCCCTGCCATGCCTACTAATCCATGTGCTTG
gga-miR-un5	chr5:8816995:8817014:-	ATGGCTGCAGTACTGTGTGC	20	56	42.8571	-18.8	GATTATGGACAGCTACTGTGTAGCTATGAAATGGCTGCAGTACTGTGTGCATAGTT
gga-miR-un6	chr:7:34525643:34525664:-	TCCGTCCCGCGGCTCTGCCACT	22	157	59.2357	-63.2	CGGTGACGAGGCTATAAATATGGGCGTGCGGCGGGGGGACAAAGCAGTCTGCGCGGGACCGGCGGGTGGGAGCAGTGGGTCGCGCTCCGTCCCGCGGCTCTGCCACTTCCACTGGGGTTTCCTCGTTGTATTTATTTCTTTTATTTCTTTTCCATCG
gga-miR-un7	chr8:18971211:18971228:+	CCCGGAGCTGGCGGGCTC	18	95	62.1053	-42.5	CTCACCACAATGGATGCAGAGCAGTGAAGCCCCGGAGCTGGCGGGCTCTGCTCCGTGCAGCACTCCCTGGGTGTTTGTGCTCTGCTCCTGATGAG
gga-miR-un8	chrAADN030R62.1:3174:3194:+	TCCATACTGGTCGGTACTGGT	21	235	48.5106	-95.8	TGGGGTCCACACTGGTCCGTACTGGTTTGTATTGGTCCATACTCGTCTATACTTGTTTATACTGGTCAGTACTGGTTTATACTGGTTTGTACTGGTCTGTACTGTTCCATACTGGTCGGTACTGGTTGGTACCGGTCGGTACTGGTCAGTACTGGTTTATACTGGTCCGTACTGGTCGGTACAGGTGTGTACTGGTTGGTACTGGTCGGTACTGGTTTATACCGGTTGGTACTGG
gga-miR-un9	chr1:33018288:33018306:-	ATGGCGCGGGCGGGCGGGC	19	60	76.6667	-37	GGATGCCGCTGCCCCCGGCTCGCGTTCAAGATGGCGCGGGCGGGCGGGCAGAAGGCCGCT
gga-miR-un10	chr1:50550585:50550605:+	ACGTATGATGATACTTCGACG	21	187	50.8021	-62.9	CTTGGCACGGGGTGACAATACTAGCTTTGGCCTGAGATCTCCTTAACAGGCTACGTATGATGATACTTCGACGGGCGGACATAAGGAAATCGCCTCTGGCGCTTGTTGTTGAGTGTCGAGTCCTGACCGTAGCCCTGTTTTCTCAGGAAGGGGGAGGATGAATGTTACTTTTGATTACTGTTCCGGG
gga-miR-un11	chr24:56587161:56587182:-	TAAGTGCTGGCCGTTGTCCTCT	22	130	50	-77.3	GCGGCGGGAACTCCAGACTGGCCATTACTGAGTAAGTGCTGGCCGTTGTCCTCTTAAGTACCTGTACTTAGAGGACAATGGCCAATACTTGCTCAGTAATAAAGGCTTCTGTTTCTACTATCCCGCCAGC
gga-miR-un12	chr1:58358158:58358179:+	CAGCTAAGCTATTGGACTTTGC	22	167	41.9162	-67.7	ACTTGTAGCACTCTTGGCAGAAAGAATTGTGTACAACTACTTCCAGCTGCTTTAGTACAAAGTCCAGCAGCTTAGCTTGAATAGTCGTCTCTGACAATTTCAGCTAAGCTATTGGACTTTGCATCAAAGTAGCTGTATGCTCACATGCTCTGCTGTGTCTACAAAGT
gga-miR-un13	chr1:104787003:104787025:+	AAGCAGAGGATATGGAACTGTCT	23	136	46.3235	-39.14	GGATGTAGAACCCTCCTTGACAGCTGAACGAAGAGATTCCACATCCTCTGATGAGCAAGATTCAAGGTCTACCACTGGTGAAGAAGCAGAGGATATGGAACTGTCTTTGACAACTGAACACAGACATTCCACATCC
gga-miR-un14	chr11:1036918:1036939:+	TAATCTGAGGGTCCAGGGTTCA	22	84	54.7619	-32.81	GCCCAAACAGGAGCCTGGATAGCTCAGTTGGGAGAGCATCAGACTTTTAATCTGAGGGTCCAGGGTTCAAGCCCCTGTTCAGGC
gga-miR-un15	chr13:16456094:16456116:-	TCATCAGAGAGGCTGGGCTCTGT	23	135	53.3333	-60.3	GTGCCACCTGTTTACAGTAGTCTAGCAGCTGGTCAGGACATAGTTCAGCTGTCTGTGAATGAGGGCAGAGACCTCATCAGAGAGGCTGGGCTCTGTTCTGAGCTGCTCGTGCTCAACAGAACTGCTGAGAGGCAT
gga-miR-un16	chr14:8505950:8505970:+	TTTCTGGTACAGTGACTCGAG	21	161	42.236	-56.6	AAAGGTAGAAAATACAGGAGATGCAAAAAGGTGCAACGGTACAGAATTAGCATGCTGGAGTCACTCTGCCAAAGCATGTGCACAAATAAGTTTCTGGTACAGTGACTCGAGCATGCTAGTCCTTCTTCTAACAAACTTAAGTCTTCCTGGCTGTCATGTTT
gga-miR-un17	chr17:991868:991889:+	CCATCTCCACCAGCAGCACTGT	22	172	65.1163	-78.8	CCCCACCCCAGAGCCCACCCATAGCGTGGAGGCGGTGACATGGTGGTGACACACAGTGCCGACGTGTGGGGATGCGCCGTGGGGCAGAGCCCATCTCCACCAGCAGCACTGTGTGTCACCGCTGCCCTTCGCTCCGTGTAACCTTGGGCTGATGACAAACAGGACGGCAGGG
gga-miR-un18	chr19:170081:170103:-	TGCGGTTGCAGAAGAAGAAGACC	23	97	61.8557	-42.4	CCTCGGGACAGTGCCTGTGCGGTTGCAGAAGAAGAAGACCGGCGCTTCACGGCTTTCTTCCTCTTCTCTTCCGCCCCAGGTGACTACCGCACCGAGG
gga-miR-un19	chr2:413630:413652:+	GATGAAATCCCCCTATGGCCTGT	23	122	57.377	-53.3	GGAGGTGCGGGGTGGTGGCAGGAGATGTCTGATGAAATCCCCCTATGGCCTGTTTGTGATGGTACCGCAGGATAGGTGGGTTTCATTGAATGTCTGTGCCACATGGCGACGGTGCCGCCTCT
gga-miR-un20	chr2:126269645:126269666:-	GTCGGAACCCGCGAGTTCCGCG	22	177	64.4068	-73.5	CCATTGGGGTCTCCCCGCGCAGGTTCGAATCCTGCCGACTACGGTCGGAACCCGCGAGTTCCGCGCACGCTTTTTATTCGTTGTTCTTTTGTTTAGAACAATTCCACCCTCCCGGGCAGACCAGGCGGACGGGCTCACGGGCTCCACCGCGGCAGAACCGCCCCGGGACCCCCTCGG
gga-miR-un21	chr20:9858131:9858149:+	AGGACTGTCTAACCTGAGA	19	146	65.0685	-80.5	GGGCATGGGGCGGCGGCTGCCCGAGCGAGGGGCACCTCGAGGACTGTCTAACCTGAGAATGGTGAAACATGAGGGTCAATCTCAGGTTCGTCAGCCCATGAGATGCCTTCTCCAGAGCGGGATGGGCAGCGCCGTCCCCGCAGCCC
gga-miR-un22	chr28:3672765:3672786:+	TGCACGGCTGCAGCCTCCTCAC	22	91	63.7363	-51.5	CTGTGTGCCCTGGGTGCACGGCTGCAGCCTCCTCACCCATATCCCAAGGAGAAGCAGGGGAGGAGGACGCAGCCATGTGCTCAGTGCTCAG
gga-miR-un23	chr3:80936922:80936943:+	CGGACGAGGCTTCCCGCGCTGT	22	136	81.6176	-100.7	CGCGGGGCAGGGGCACCGCCGCCCGACGCGGCTCGACCGCGCGGGAAGCCTCGGCCGACGAGCAACCGGCGGACGAGGCTTCCCGCGCTGTCGTGCCGCGCCGAACGGCGCAGGGCGGAGAGCCCCCGGTCCCCCG
gga-miR-un24	chr3:104134675:104134694:-	CGCGGCCGTCGCACAGCGCT	20	103	76.699	-48.8	CCGCGGCCGTCGCACAGCGCTCCCGCTGCCCCCTCACAGCGCTGTGCGGTTCCCGCCTCGCTCCGTTCCGCGCCCGCTCTGCGCGCTGTGTGGAGGAACGCGG
gga-miR-un25	chr4:26352588:26352605:-	CGGGCGGGCGGTCGGTGC	18	77	77.9221	-48.7	GCCCCGGCCGGCGTTTGCCACACAGCGGCTTTCCTCGGCAAAAGCCGGCGGCTGCGGGCGGGCGGTCGGTGCGGGGC
gga-miR-un26	chr5:38485367:38485384:-	CGGGGCGGGCGGGCGGCA	18	226	85.8407	-176.5	CTGCCGCCCCGGGCCCCGCGCCCGCCGGCCCTGCCCATGTCGGACGTGCTGGCCGCCGCCGCCGGCTCCCGGTTCGAGCCCCCGGCCGCCGGGGCGCTGGGCGGCTTCAGCGGCCCTGAGCTCTCCTCAGGTACGGGCCGGGCGGCGGGGCCGGGGGACGGCGGCGGGCGGGGCGGGGACGCAGCGTGGGCTGCCGTGCGGGCTCCGCGGGGCGGGCGGGCGGCAG
gga-miR-un27	chr8:9991549:9991567:-	TCTCCTGGCTGGCTCGCCA	19	127	54.3307	-46	CAGTGGATGTGTCGGCCTGGGGAGTCTTCTCTGAAAAAATAGTTTTTGGGGCATGCCAGAAGTGTCCCCTGGTTCGACCAGTCCTGCAGTCCAGCAAAGAGTTCTCCTGGCTGGCTCGCCAAAACTG
gga-miR-un28	chrAADN030108H.1:4930:4952:-	TTCATCCTCCTCATCTTCGTCCT	23	121	60.3306	-62.3	CGTGGAGGTTGCAGCTGCTGTGCTCTGCTTCATCCTCCTCATCTTCGTCCTTGCCTTCTGCTTGTACCGCAGGAAGAAGAGGGGAGGGGAGCAGAGCCAGCACGTGGCTGAGGTGACCACG
gga-miR-un29	chrAADN03012872.1:103:125:-	TGCGGTTGCAGAAGAAGAAGACC	23	97	61.8557	-42.4	CCTCGGGACAGTGCCTGTGCGGTTGCAGAAGAAGAAGACCGGCGCTTCACGGCTTTCTTCCTCTTCTCTTCCGCCCCAGGTGACTACCGCACCGAGG
gga-miR-un30	chrAADN03015111.1:212:232:+	CGGGTCCCATCTGGGGTGCCA	21	160	57.5	-72.5	CACATACCTGGTCCGCCTATGGATGGTCCTTGTCTGTCCCTGCAGTGATTGGGTGAGAAAGGGAATCCTTCCAAGAAATCTTGGGGCGTGCCAAAGGTGTCCCCTCTCTCAGCCAGTCCTGCAGCCGAACAGAGCGGGTCCCATCTGGGGTGCCAAAGTG
gga-miR-un31	chrAADN03015604.1:1106:1126:+	CGGGTCCCATCTGGGGTGCCA	21	147	59.8639	-59.6	TGGTCCGCCTATGGATGGTCCTTGTCTGTCCCCACAGTGATCAGGTGAGGAAGGGAGTCCTTCCAAGAAATCTTGGGGCATGCCAAAGGTGTCCCCTCTCTCAGCCGGTCCTGCAGCCGAACAGAGCGGGTCCCATCTGGGGTGCCA
gga-miR-un32	chrAADN030163F.1:131:153:-	TGCGGTTGCAGAAGAAGAAGACC	23	97	61.8557	-42.4	CCTCGGGACAGTGCCTGTGCGGTTGCAGAAGAAGAAGACCGGCGCTTCACGGCTTTCTTCCTCTTCTCTTCCGCCCCAGGTGACTACCGCACCGAGG
gga-miR-un33	chrAADN03026R.1:2348:2369:-	CCCCCGATGAGGAATCCCCCAC	22	106	54.717	-40.3	GGCTCAGTTTGTGGGTGATTTTGCGTTGGTTTAGGGGCGATTTGAGGTCAATTTAGGGGTGATGGATGGCTGTGCCCCCGATGAGGAATCCCCCACGTGTCTGACC
gga-miR-un34	chrZ:34802195:34802215:+	TTCAAAAGACTTAGGGTGCTT	21	115	46.9565	-38.1	CTTCCAGTGGCTCTGGTGTAAGATGAGGCTGCCCTAAGGCTTGTGAACTTCAAATGCTTATGTGTGCTTCAAAAGACTTAGGGTGCTTTGTATTTCCCCTCATCCACAAGGGAAG
gga-miR-un35	chr1:100373305:100373323:-	CCGGGCGCCCTGGAACGGG	19	77	77.9221	-47	CCGGGCGCCCTGGAACGGGTTCGCCCCGAGAGAGGGGCCCGCGCCTTGGAAAGCGTCGCGGTTCCGGCGGCGTCCGG
gga-miR-un36	chr1:100375310:100375328:-	CCGGGCGCCCTGGAACGGG	19	77	77.9221	-47	CCGGGCGCCCTGGAACGGGTTCGCCCCGAGAGAGGGGCCCGCGCCTTGGAAAGCGTCGCGGTTCCGGCGGCGTCCGG
gga-miR-un37	chr1:189458736:189458757:-	CCATCCTGTGCAATCAACTGCT	22	103	55.3398	-39.1	TGGAGAGATTCAAGGCCTGTCTGGATGCCATCCTGTGCAATCAACTGCTGGGCACCTGCTTTAGCAGCGGGTTGGACTCGATGACCTCCAAAGGTCCCTTCCA
gga-miR-un38	chr13:7833521:7833543:-	TGGGGCCACGGCTCTGCACCTGG	23	97	78.3505	-54	CTTGGGGCCACGGCTCTGCACCTGGAGACAGCCCGACCCCGAGCGGAGCCGCAGCCCCGCGGGAGCCAGGGACGAGGTACGGGGCCGCGGCCGCGAG
gga-miR-un39	chr28:1457577:1457597:-	TACAGCACGGCTGACCTCAGC	21	126	57.9365	-56.9	GAGCATTGGGGCAATGGAGTATAGGCTGGTGGAGCACTGGGGCCAGTCTGCATGCTGCCCTGTATTGGGATTGTGGTACAGCACGGCTGACCTCAGCCCTCTATCACCAATGGCCCCAATGAGCTC
gga-miR-un40	chr3:16293828:16293845:+	CAGACTGCAGCAGCCGGA	18	72	59.7222	-30.5	GTCACTTGGCTTGGCTGCAGGTGGCAGGAAACACTCAGCTTGCATCTGTCCTGCAGACTGCAGCAGCCGGAC
gga-miR-un41	chrAADN03011680.1:941:962:+	CGCGTGATTTTCGGGGGAAAGG	22	190	45.7895	-53.4	TTTGAAAGGTGGTATTTTCGGGAAGAAAACGCGTGATTTTCGGGGGAAAGGTGGTATTCTCGGGGTGCAAATGAGTGATTTTGGGTGAAACGCGGTGTATTTGGGGTGGAAAGGGGCGATTTTCCGGCGAATAGTGGTATTTTCTTGAAGAAAACGCGTGATTTTCGAGGGAAAGGTGGTATTTTTGGAG
gga-miR-un42	chrAADN03013907.1:327:348:-	TCCGTACTGGTCTGTACTGGTC	22	102	55.8824	-41.8	CGTACCGCTCCATACTGGTTTGTACTGGTCCGTACTGGTCTGTACTGGTCCGTACCGGTCTGTACTGGTCCGTACCGGTCGGTACTGGTTTATAGCGGTGTG
gga-miR-un43	chrAADN03015640.1:3:24:+	CGCGTGATTTTCGGGGGAAAGG	22	131	48.855	-39.5	ACGCGTGATTTTCGGGGGAAAGGTGGTATTCTCGGGGTGCAAATGAGTGATTTTGGGTGAAACGCGGTGTATTTGGGGTGGAAAGGGGCGATTTTCCGGCGAATAGTGGTATTTTCTTGAAGAAAACGCGT
gga-miR-un44	chr:AADN03016523.1:52:73:+	TGCGTGATTTTCGGGGAAAAGG	22	211	43.6019	-58.3	GTGATTTTCCTTTGAAAGGTGGTATTTTCGGGAAGAAAAATGCGTGATTTTCGGGGAAAAGGTGGTATTCTCGGGGTGCAAATGAGTGATTTTGGGTGAAACGCGGTGTATTTGGGGTGGAAAGGCGCGATTTTCCGGCGAATAGTGGTATTTTCTTGAAGAAAACGCGTGATTTTCGAGAGAAAGGTGGTATTTTCGGAGAGAAAAATGC
gga-miR-un45	chrAADN03017111.1:459:478:-	CGTGATTTTCGGGGAAAAGG	20	157	45.8599	-47.8	TTTTCGGGAAGAAAATGCGTGATTTTCGGGGAAAAGGTGGTATTCTCGGGGTGCAAATGAGTGATTTTGGGTGAAACGCGGTGTATTTGGGGTGGAAAGGCGCGATTTTCCGGCGAATAGTGGTATTTTCTTGAAGAAAACGCGTGATTTTCGAGAG
gga-miR-un46	chrAADN03019580.1:579:600:-	CGCGTGATTTTCGGGGGAAAGG	22	157	47.1338	-49.4	TTTTCGGGAAGAAAACGCGTGATTTTCGGGGGAAAGGTGGTATTCTCGGGGTGCAAATGAGTGATTTTGGGTGAAACGCGGTGTATTTGGGGTGGAAAGGCGCGATTTTCCGGCGAATAGTGGTATTTTCTTGAAGAAAACGCGTGATTTTCGAGAG
gga-miR-un47	chrJH375753.1:3923:3940:+	CGGTGTCTTGGAATTGTA	18	152	50	-50.3	ACGTGGGTGCTGCGCCTGTAAACAGTGTCTTGGAATTGTATGGAGTACGCGGGTGCTGCACCTGTAAACAGTGTCTTGGAATTGTATGGAGTACGCGGGTGCTGCGCCTGTAAACGGTGTCTTGGAATTGTATGGAATCAGTGTATCCATGT
gga-miR-un48	chrJH376058.1:5008:5027:+	GTCCTCGGATCGGCCCCGGC	20	111	60.3604	-56.7	TACTAAGGGTTGGATGGTTTAGTGAGGTCCTCGGATCGGCCCCGGCGGGGTCGGCCACGGCCCTGCCGGAGCGTCGAGAAGACGGTCGAACTTGACTATCTAGAGGAAGTA
gga-miR-un49	chr5:32002976:32002996:+	GTGGTTTTCCCAGGGCGAGGC	21	50	64	-21.8	CCTGGCAGGGGAGACACCATGATCAGGCAGGTGGTTTTCCCAGGGCGAGG
gga-miR-un50	ch7:6845195:6845213:-	GTCTAGGGGTATGATTCTC	19	65	52.3077	-31.7	GTCTAGGGGTATGATTCTCACTTTTCAGTGAGGGCGCTGAGAGGTCCTGGGTTCAACTCCTAGAC
gga-miR-un51	chr12:19722030:19722051:-	ACCCTTCCCCTGATCGCGCAGT	22	88	75	-48.8	GGGGCTGCTCGAGCGCAGCGCGGTGCGGGGGCAGCGCGTGCTCTGATCCGGGCACCCTTCCCCTGATCGCGCAGTTCCTCGCGGCTGC
gga-miR-un52	chr17:4936698:4936718:-	CACCAGCTCTGTCCCCGCAGT	21	94	68.0851	-47.6	CATCCTGGTAGGGACGGGGCAGCGTGCTGGTGTCATGCCACGTGGGCTGCGGGTGTCCCCGTGCCTCCAGCACCAGCTCTGTCCCCGCAGTTTG
gga-miR-un53	chr2:3976168:3976189:+	AACAGCACCGTGCCACGTTGGC	22	97	56.701	-42.4	GCTGAGCAAATCCTTCCTCTCCCCAACAGCACCGTGCCACGTTGGCTGTGCTTTGGCCAACGCTGGGAAGTGTTGTTGTGCATTGGGAGGGAACAGT
gga-miR-un54	chrAADN0301I4.1:7357:7378:+	TGACCATCAGTTGACCGTCAGT	22	151	49.0066	-56.4	GGTTGACCATCAGTTGACCATCAGTTGACCATCAGTTGACCGTCAGTTGACCATCAGTTGACCATCAGTTGACCATCGGTTGACCGTCAGTTGACCGTCAGTTGACTGTCAGTTGACCATCAGTTGACCCATTGTTGACTGTCAGTTGACC
gga-miR-un55	chrAADN030F407.1:39:59:+	TCCTATTGGTTCCTATGGGCT	21	128	53.9062	-66.6	CCTATGGGCCCCAATAGAGTCCTATGGGCTCCTATTGGTTCCTATGGGCTCCTATTGGTTCCTGTTGGTTCCTATGGACTCCTATGGGCCCCAATAGAGTCCTATGGGCTCCCATTGGCTCCTATGGG
gga-miR-un56	chrAADN030F407.1:2497:2517:+	TCCTATTGGTTCCTATGGGCT	21	167	49.1018	-63	GGGTTCCTATTGGTTCCTATGGGCTCCTATGGGCTCCTATGGGTCCCAATAGAGTCCTATGGGCTCCTATTGTTTCCTATGGGCTCCTATTGGTTTCTGTTGTCTTCTATGAGCTCCTATTGGCTCCTATGGGCTCCTATTGGTTCCTATGGGCTCCTATTGATTCC
gga-miR-un57	chrAADN030F407.1:2618:2638:+	TCCTATTGGTTCCTATGGGCT	21	146	45.2055	-54.75	GACTCATATGGTCTCCCATTGACTCCTATGGTCTCCTATTAAAAAAAAATGGGCTCCTATTGGTTCCTATGGGCTCCCATGGGCCCCAATAGAGTCCTATGTTCTCCTATCGGTTCCTATTGGTTTCAATGGGCTCCTATTGATTC
gga-miR-un58	chrJH375234.1:38118:38183:+	GCCCCCATCGATTTGCTCTAC	21	83	62.6506	-40.2	GGAGAGCAGCGGGGCCCCCATCGATTTGCTCTACGAACTGATGAAGCAGAAGGGCAAACCCGATGGGCACCCCATGGCTCCCC
gga-miR-un59	chrJH376349.1:59721:59743:-	CGCGGCGCGGCGCTGCGTTCGGT	23	108	77.7778	-59.9	GGCGGTGTGGTTGGGTGCGCGGGAGGAGGGTGGCGCTGTGTCCCGCGGGGGGCGCAGTCGGCTTCTCGGCGCGGCGCGGCGCTGCGTTCGGTTGCGCTGAGCGCCGTC
gga-miR-un60	chr28:963350:963372:+	GGTGGCTCTGGTGCCTTCTGACC	23	58	67.2414	-29	GGTGGGAAGGGGTGAGGACCAGCTCTGGGGGAGGAGGTGGCTCTGGTGCCTTCTGACC
gga-miR-un61	chrAADN03021119.1:215:236:+	TTTGAAGGGAAAATGGGTGATT	22	153	35.2941	-41.7	TTTTCGAGTTAAATCTGGGATTTTTGAAGGGAAAATGGGTGATTTTCCCTTAAATGGGGGTTTTTGATGAGAAAATGCGTGATTTTCCAAATAATTGGGGATTTTTGAAGGGAAAATGGGTGATTTTCGAGTTAAATCTGGGATTTTTGAAGG
gga-miR-un62	chr4:19171614:19171634:-	TCTCTCCTGCCTGGCTCGCCA	21	128	56.25	-49	TCTGCTTCACCATGGCGGGTCTGGATGAGAGAGCTTCTCTGAGAATCCTCAGGGCAAGTCCCCACCCTGGTCAGCCCCACAGATCAGCAAAAATCTCTCCTGCCTGGCTCGCCAAATTGACCTGTGGA
gga-miR-un63	chr1:100381382:100381404:-	GGACGGCTCCCCGCTTCGTCGCT	23	155	83.2258	-112.8	CGGCTCCCCGCTTCGTCGCTCGGCCGGAAACTCGCCACCGGCCCCCGCCGCTGTCGACGCCGGCACCCCGAGTCCGCTCGGAGGGAAGCCGCGCGGGCGGCCGCGCGCGGGGGAGGCGGCGGGCGGCGGGTCCGAGCGCGGGGCGCGGGAAGTCG
gga-miR-un64	chr3:86463470:86463491:+	ATGGCTGTTCTAGCAGTAGATC	22	117	47.0085	-45.94	TGCATGAAGTATTCTCTGCTGGGACATCTCAGACCTACTGCTAGGTTTGCCCTTAAACTATGGTGCTCTCTTAATGGCTGTTCTAGCAGTAGATCTGTGACAGCAGAACTTCCGGCA
gga-miR-un65	chrAADN03016189.1:1032:1053:+	TTGGGGTTAAACGGGGGATTGT	22	60	43.3333	-15.64	TGTTGGGGTTAAACGGGGGATTGTTGAAGAGAAAACGCGCAATTTTTGGTTTGAACAGCA
gga-miR-un66	chrAADN03020084.1:166:187:+	TTGGGGTTAAACGGGGGATTGT	22	60	43.3333	-15.64	TGTTGGGGTTAAACGGGGGATTGTTGAAGAGAAAACGCGCAATTTTTGGTTTGAACAGCA
gga-miR-un67	chr1:76830216:76830236:-	ACCCTCCCTCGGCTGCAGCCA	21	134	55.9701	-50.2	CTTTGTGTGACAAGGCCAGATCCAAATCACATCTCATCACCCTCCCTCGGCTGCAGCCACCACAAGCTCCTGGCTTGCTGCACACTGGGAAGAGGGGACAGATAGGCATGGGATCAAAGGTCTGTCTGACGAGG
gga-miR-un68	chr1:100378533:100378551:-	CGGGGCCCGGCGTTCGGGC	19	64	85.9375	-48.6	TGGCGTCCGAAGGCGGGTGGCCGGGCGAGCGCGGGCTCGCCCGGGGCCCGGCGTTCGGGCCCCG
gga-miR-un69	chr11:17915163:17915184:-	TCTGGCTGCCGCCTACTGACAC	22	143	59.4406	-59	CTGGATGACTGCCATCGTCTTCACTGAGGTGGGCAGGAGGTGGCCGTGCAGAGCACGATGACACGACGATGCCCAGCTCTGGCTGCCGCCTACTGACACCCATATCCCTGCAGGTGATGGTGGTGGTGAAATACCTCTTCCAG
gga-miR-un70	chr21:4927010:4927027:-	CTATGGATGTGGGCAGCC	18	82	68.2927	-45.9	GGGTGTCATACAGCCTATGGATGTGGGCAGCCAGCGGTGCCACCGCTGTTAGGCGCTCGCGTGGTGGGCGGTGAGGACGCCC
gga-miR-un71	chr22:2804813:2804834:+	CTGAGCCCACCTGCCCCCTGCA	22	52	76.9231	-31.6	GCGGGGGGGATGGGGGTCCCGCAGAGCCATGCTGAGCCCACCTGCCCCCTGC
gga-miR-un72	chr8:45920:45937:-	CCAACACTCAGGCTGGGA	18	93	58.0645	-31.9	GCACCATGCAAGTCCTTCTCCTCCTCGCAGCTGTCGGGCTTTGCTGGGCACAGTACAATCCCAACACTCAGGCTGGGAGGACATCTATCGTGC
gga-miR-un73	chrJH375654.1:38088:38107:+	TCCGGGACTGGAATGATGCC	20	119	67.2269	-53.8	CTGACGGTGTGGTCCAGGGCCGGGAAGGGAGGCAGCACGAAGCACTTCTCGGCGGGCGTCTACCCGAGGCTGCAGGAGGTGCGCAGGGGGCTCTTCCGGGACTGGAATGATGCCATCAG
gga-miR-un74	chr17:4864432:4864453:+	GACAAGGCTGGTCCCCAGGGAC	22	57	59.6491	-27.6	GTAAACGCCCTGGTGACTTAGCCCTGTGGACAAGGCTGGTCCCCAGGGACGAGTTAC
gga-miR-un75	chr18:6252585:6252606:-	AACCTCTAAGTCTTTGGGCTTG	22	68	45.5882	-26.7	GTATCAATGTTAACCTCTAAGTCTTTGGGCTTGCTTTAGCCCAAAGTGCATAGAGTGGCATGGAGTGC
gga-miR-un76	chr18:6349663:6349684:+	CCCCGCGCCGTGCGGTGCCGGC	22	104	82.6923	-82.2	CCGCGATGGGCGGCGCTGCGGTGCCCCGCGCCGTGCGGTGCCGGCGGTGTGTGCGGTGCCGGCGCTGAGCTCGGCGTGGCGGCTCCGCGGTGCTGCGTCGGCGG
gga-miR-un77	chr2:144736969:144736991:-	CATCTTGGAGTATAAGGTACCTG	23	86	54.6512	-59.7	AGCAGAGTCCCAGTCATCTTGGAGTATAAGGTACCTGATAGAGGGTGCAGCAGGTACCTGCACCCCAAGATGACTGGGGCTCTGCT
gga-miR-un78	chr2:37693542:37693559:-	GTAGATGAGGAGAGAATC	18	137	45.2555	-43.4	AGGAACTGTTCTGTGCTGATATCTACACTTGGTTCAGTTACCTGGAAAGGACTAAGGCTGTATTTTAAGCCTGATCTCACTGGCTCGTTGAGATCCTCTTGACTGACACCAGAGTAGATGAGGAGAGAATCTGACCT
gga-miR-un79	chr4:23371246:23371264:+	AAAACATGAAGAAGGCTGT	19	150	45.3333	-49.4	GAAAAACATGAAGAAGGCTGTGGACCAGAATCCCAAGGTAAGCAGAGGCTGTAGAGCAAGTTGCTTGCATGCCTCTCTCTTCCATTTTGCGTAAGCAGATATACAGCCAACTCTTGGAGCTGTGTGTGCAGTCTTTGTGATTCTTTTTTC
gga-miR-un80	chr14:1011195:1011216:-	TCACAACATCTCTGTTCCCGAG	22	84	45.2381	-28.9	GTTCCAGGAGTGGGCTGGAACAAGATGATATGAGAATTTTGTACAAGTATCTCACAACATCTCTGTTCCCGAGACACATGGAGC
gga-miR-un81	chr2:78158189:78158209:+	AACTGAACTTGAACTGGAGGA	21	73	38.3562	-18.3	GATTTCTCAAATCCAGCAACAAGTTCATGAAATTCAGGACCTTCAAGAACTGAACTTGAACTGGAGGAAAATC
gga-miR-un82	chr4:5127763:5127784:+	GTAGCACTCTGCTGCTCACCCC	22	125	68	-60.72	GCTGGTGGCCTACGCGCTGGCCCTGCTCACAGGTAGCACTCTGCTGCTCACCCCGTCCCCGCTGAGCCCTGTGGGGTGACAGCGGGTGACTGCCTGTTCCCCTGCACAGCCGTGCACACCATTGC
gga-miR-un83	chr1:100374078:100374096:-	CGGCGGTGCAGTTTTACCC	19	117	56.4103	-43.6	CGCTCGGGGCGGCGGTGCAGTTTTACCCGGTAAAGCGAATGATTAGAGGTCTTGGGGCCGAAACGATCTCAACCTATTCTCAAACTTTCAATGGGTAAGACGCCCGGCTCGCTGGCG
gga-miR-un84	chr20:2719130:2719151:-	GCGGGCCGGGGACCGCCGCCCG	22	118	87.2881	-91	GCGTGCGGCGGCCCCGAGCCCTCCGCGCCCGCACCCCGCTCCCCGGGGCCCCGCCGCGAACAAAGCGGCCCCGTTGCGGGGCGGTGCGGAGCGGGGCGGGCCGGGGACCGCCGCCCGC
gga-miR-un85	chrZ:21303031:21303048:-	TACAAGCTGTGGAACATC	18	127	49.6063	-40.8	GCTTCTGAAGCCTCTTTAACAATTATGTTCTACCGGCTACAAGCTGTGGAACATCCAGCTCCTGCTGCCAAAAGAGGAGGAAATGTTGCCCACCAGCATGTGGTGTTGAGAACAGGAGACAAGCAGC
gga-miR-un86	chr26:2052734:2052753:-	CTGTGTTCCCGTGGCGGGTT	20	63	57.1429	-22.3	TGTGTTCCCGTGGCGGGTTCACTTTTTCACTCCAGGAGAGCGTTGTTCTGCTCGGGGGATGCA
gga-miR-un87	chr1:100380694:100380712:-	CCCCCCGGGCCGCGGAGCC	19	150	80	-93.3	GGGCCAGGTACCTAGCGTCCGCGCCTCCGCGCGTCCGGGGGGCGGGGAGGAAGGAGCGCGGCGCCGGTCCCGAGCGGGCCGCGTCGCCCACACCCCCCTCCTCCCCCCGGGCCGCGGAGCCGGGCGGAGGTTTAAAGACTCGGGCGGTCC
gga-miR-un88	chr5:17763836:17763856:+	TGGCGCGCGTCCGTCCTGGGC	21	68	80.8824	-47.1	CCGAGTCAGTGGGACGGGGGCGCGCCCAGCCGGCAGGTGCGGCTGGCGCGCGTCCGTCCTGGGCGTGG
gga-miR-un89	chrAADN03016139.1:1533:1551:+	TGTCCCATCTGGGGTGCCA	19	160	56.25	-66	CATACCTGGTCCACCGATAGATGGTCCTTGTCTATCCCCGCAGTGATTAGAAGAGGAAGGGGAGTCCTTCCGAGAAACCTCGAGGTGCGCTTGAGGCGTCTCCCTCCTCAGCTGGTCCTGCAGCTGGAAAGAGAGTGTCCCATCTGGGGTGCCAAAATTG
gga-miR-un90	chrZ:70557347:70557368:+	ACTGCCGGCTCGGCGCCCCCGC	22	162	81.4815	-91.1	CACGGAGCCGCGTCCGCCGAGCCCTCGGGAAGAGGCCGGGCGTGTCGGGTGGGCGCCGGGCGGCCGAGCCGAGGTCGTTGCACTGCCGGCTCGGCGCCCCCGCCGCCCCCGCCGCCCTCCTCTCACCCGTCCCCTTCCCCGGGCCCTACCCACGGCCCCGTG
gga-miR-un91	chr11:8829833:8829850:-	ACTCAGATTGTTCTTTCT	18	62	33.871	-19.1	TGGAATATTGCTGGAAAGAATACATTTGGAAACTCAGATTGTTCTTTCTTTGTTTTGCTCCA
gga-miR-un92	chr11:18930859:18930876:+	TGTTTTGCAGGGAGAACT	18	120	50.8333	-41.43	GAGGATGGAGGTTCCTGCAGGACATGAAAACAAACTGCCTGTCCTACGAGCATGTGAACGACACGTCACTGATAAACCAAGCGGTGGTTTGCTTTGTTTTGCAGGGAGAACTGCGACCTC
gga-miR-un93	chr19:6968627:6968644:+	CTGCTGGAGCAATGGCTC	18	133	52.6316	-52.5	GTGTACGTGGGTGAGCTAAGCCCTTCTGCTGGAGCAATGGCTCTGTTAGCTCTGCAGTGCTGAGAGGATGCAGAGCTGTGTGCAAGCGAGCTGAAGTGCTTGTGTTCATTCAGATTGTTTAGGAACCTGGCAC
gga-miR-un94	chrAADN03019405.1:1194:1212:+	GCCGTCGCCGAAGTCGGTG	19	158	69.6203	-80	CTGGGGCGAGAGCTGCGGGCGCTCCCATTGGCTCTCGTGCGGGGGAGGCGGAGCGCCGTCGTCTATAAATGGAGGCGGAGACGCCGGCGGAGGCACAGTTGAGTTCCAGCCGTCGCCGAAGTCGGTGGGTGAGTCGTCTGCCTGCTGAACGCCGCCGG
gga-miR-un95	chrZ:7011117:7011137:+	CCTGTGCTGAGCACTCCACCT	21	137	61.3139	-56.2	CTGCATGCACTCCAACAGGTCCATCTCTCTCCTGTGCTGAGCACTCCACCTGTGGACGCGGTGCTCCAGGTGAGGTGTCACAGCGCAGAGCAGAGGGGCAGGATCCCCTCCCTCCAAATGCTTTGGATGCAGCCCAG
gga-miR-un96	chrZ:70557169:70557187:+	TGCTGAGAGGGCTTGGGGA	19	129	66.6667	-66.1	CGGCCGGCGCAGAACGAGCCTGGGCTTGGAGCAGTGCTGAGAGGGCTTGGGGAGAGGATTGTAGTGGAGCTCCATCCCCATTCCACTCCTAGCAGCTCTCTGGCCATCCACCCCCGCTGCTGCCGGCCG
gga-miR-un97	chr1:168694619:168694638:-	TGCTGATGTCTGTCATACTC	20	106	39.6226	-36.39	ATGCTGATGTCTGTCATACTCTAGCAGCACGTAAATATTGGTGTTAAAACTGTAAATATCTCCAGTATTAACTGTGCTGCTGAAGTAAGGCTAGCCACTTCTGCAT
gga-miR-un98	chr28:4671081:4671102:+	ATCGGGTTTCCGTAGTGTAGCG	22	126	56.3492	-46.4	CGCTGCTGAGGTGCAGGGATATCCCCAACATCACCGAACCGCGTGCTGTGAACAGTAGCTTTCTGCCGGAAAGCTTTCACATCGGGTTTCCGTAGTGTAGCGGTTATCACGTTCGCCTCACACGCG
gga-miR-un99	chr4:77931382:77931404:+	CAGCGCTGAGACTCCAGCACCAG	23	126	57.9365	-56.36	TGCACGCTTCTATGGGGACTACAGGAGCACAGCGCTGAGACTCCAGCACCAGCGTGGAAGGTGAGGTCTGGGGCTTGGTCTCTGTGCTGTGCACCTGCAGCTCTGTGGCTACTGAACTAATGTGCA
gga-miR-un100	chr1:192977867:192977884:+	GGGTTGGGCTCGGGGGTC	18	63	49.2063	-21	CATGGTGTGGTTGGGTTGGGCTCGGGGGTCTTAGAGGTCTTTTCCAACCTTAATGATTCTATG
gga-miR-un101	chr7:19901092:19901110:+	AGTTATAGTTTGTTTGATG	19	96	45.8333	-29.6	AAGCTGGATGATGTAGTTATAGTTTGTTTGATGAAGGTCTCTGCACAGTTGGGTCGCCCCAAAAGCAGTCGCAGAAAGAACTGTAACTGCCCACTT
gga-miR-un102	chr27:4658520:4658541:-	ACCCTTTGTTTTCTGCAAACTC	22	63	57.1429	-40	CCCTTTGTTTTCTGCAAACTCAGCTGTCAGAGGGGCAGTCCGGGGTTTGCGGGGAACAAAGGG
gga-miR-un103	chr14:11969992:11970009:+	GCGGACGGGTGAGTAACA	18	63	60.3175	-27.9	CAGGCAGTTCTGTGCCAGGTCTGTCCCAGGCAGCTGCGGACGGGTGAGTAACAGAGATGTCTG
gga-miR-un104	chr14:6133524:6133544:-	ATCTCCCAATCTGCGCGGTTG	21	102	40.1961	-34.6	TGTTAAATTGAAGGCTCCTGATCTCCCAATCTGCGCGGTTGCATTTGCTTGAAGTAGTGTAACTGTCGTAAATGGAGAGAGAAAGGAAACTGAATTTTAAGA
gga-miR-un105	chr3:3996283:3996304:+	ATATTTTAGCCTGAATCAGCTC	22	112	40.1786	-32.6	ACAAGGCTCTGCCCTGCTTTTGCTAAGGCTGATTTGCTAAAATTTTAGAAGATAAGAACTATATTTTAGCCTGAATCAGCTCAGACAAAGACAGGATGAACACAGACCGTGT
gga-miR-un106	chr4:12861635:12861655:-	GTCAGGATGGCCGAGTGGTCT	21	51	64.7059	-21.8	GGGCCTCTCCGCCGTTCCGTTGTACGCAGTGTCAGGATGGCCGAGTGGTCT
gga-miR-un107	chr8:19662040:19662059:-	CTAAAGATTTCCGTGGAGAG	20	60	38.3333	-16	GTTTCTCTTCAGATCGTATAAATCTTTCGCCTTTTACTAAAGATTTCCGTGGAGAGGAAC
gga-miR-un108	chrAADN03011747.1:188:209:-	TTCCTCTTCTCTTCCGCCCCAG	22	97	61.8557	-42.4	CCTCGGGACAGTGCCTGTGCGGTTGCAGAAGAAGAAGACCGGCGCTTCACGGCTTTCTTCCTCTTCTCTTCCGCCCCAGGTGACTACCGCACCGAGG
gga-miR-un109	chr3:29623334:29623355:+	TGCCTCTTTGTCTATCTGCAGA	22	166	60.8434	-78.1	GCTGGGGTGGGATCTGGGTGCTGCCTGCTGGTCAGGAGCAATCTGGAAAGTGGGTGGTGCAGGTAGGCAGGGGGAGCAGGCTGTGTGCTGGTTGCCTACCGTCTGCCTCTTTGTCTATCTGCAGATTTTGTGTTCCCCTCATGCTGGCTGCTCTCCCCGCCATGGC
gga-miR-un110	chrAADN03014885.1:419:439:+	CTGTGCGGTTGCAGAAGAAGA	21	97	61.8557	-42.4	CCTCGGGACAGTGCCTGTGCGGTTGCAGAAGAAGAAGACCGGCGCTTCACGGCTTTCTTCCTCTTCTCTTCCGCCCCAGGTGACTACCGCACCGAGG
gga-miR-un111	chr1:100388327:100388347:-	GCCGCGCGCGGCCGGCGGGAC	21	58	93.1034	-49.2	CGCCGCGCGCGGCCGGCGGGACGGCGAGCCGGCCGTCCCGCCCGCGCCAGCCGCGGCG
gga-miR-un112	chr4:11883273:11883290:+	GGCGCGAGGGGCGGCGGC	18	199	84.4221	-140.9	GCCCCGCGCCGCCCCAGCCATGCTCGGCGGGCCGAGCGCCGCGCTGGCCGCCTGCGCCCTGCAGGCGCTGCTGCTGACGCTCGGTAAGAGCCGCTCGGTTCGGAGGGCCGCCTGGGCGGGCGCGAGGCGGCGGCCGCTGGGGGGCGCGAGGGGCGGCGGCGCGGGGTCTCCGCGGGGGCGCGCAGGGGCGGTGCGTGGC
gga-miR-un113	chrAADN03021449.1:407:428:+	TGCTGTGTGCCATGCAGTGCTG	22	85	63.5294	-40.1	CATGCAGTGCTGTGTGCCATGCAGCGCTGTGCAGCCCCATGCAGCCCCATGCAGCCCCATGCTGTGTGCCATGCAGTGCTGTGTG
gga-miR-un114	chrAADN0301U2.1:918:940:-	ATGGGGGGTGTCCCCGTCCCCTG	23	163	70.5521	-85.23	CTGACTGTGAGCCGGGGGGTTGGGGAACCCCCGGCGCTGTCACCCGGACTTCGGCTGCACCGCACTTTTCTGGAGCGTGACCCCCCCCGACCCCCCCTTCCCGCAGCATTTGGGGTCGGGGGGGCAATGGGGGGTGTCCCCGTCCCCTGCTGCTGTCTCTCAG
gga-miR-un115	chr1:192022027:192022049:-	GAATCACAGACTGGTTTGGGTTG	23	285	50.8772	-165.2	CTTGGAAGTGCTAAAGGCCAGGCTGGGTGGAACTTTGGGCCTCTTGATCTGGTGGGAGGTTTTCCTGCTCACGGCAAGGAATGGAAATGGATGGCATTTAAGCTCCCTTCCGACCCAAACCATTCTATGATTCTATGATTTAGAGTCACAGAATCACAGACTGGTTTGGGTTGGAAGGGGCCTTGAAGATCATCTAGTTCCAGCCCCCCTGCTATAGGTAAGGACACCTCCCTTCAGACCAGGTTGCTCAAAGCCCCATCCAGGTTGGCCTTGAATACTTCCTGG
gga-miR-un116	chr1:1150729851:15073002:-	TCTGCAATGCCCAAAGCC	18	133	57.1429	-59.9	TGGCTTGCTTGCCTGTCCTCTGCAATGCCCAAAGCCCTGGGGCAGCTGCCCCATCTCACCCTGCACAGAGTGGAGCAGTTGCTGTCTCAGGTGTCTATGAGGCAGAGTAGAGAGGACTAGAAGGGCAGTGTTA
gga-miR-un117	chr3:36085461:36085478:-	AATGATTTGGGCACTGTC	18	61	37.7049	-16.4	GTAGAAATGATTTGGGCACTGTCTGAACAATGGAATAGATCAGTTCTAAATCAGCTCTTAC
gga-miR-un118	chrAADN03023837.1:565:582:-	TCTGCAATGCCCAAAGCC	18	133	57.1429	-59.9	TGGCTTGCTTGCCTGTCCTCTGCAATGCCCAAAGCCCTGGGGCAGCTGCCCCATCTCACCCTGCACAGAGTGGAGCAGTTGCTGTCTCAGGTGTCTATGAGGCAGAGTAGAGAGGACTAGAAGGGCAGTGTTA
gga-miR-un119	chr1:100386409:100386426:-	GGGCGCCGTCGGGCGGTC	18	58	91.3793	-42.5	GTCGGTGCGGGCGCCGTCGGGCGGTCCGGCGCGGGCGCGGTCCGGCGGCGCCGCCGGC
