# Supplementary material for: Involvement of MicroRNAs in Probiotics-Induced Reduction of the Cecal Inflammation by Salmonella Typhimurium
Source: Front Immunol. 2017 Jun 13;8:704. doi: 10.3389/fimmu.2017.00704 (PMC5468434; doi:10.3389/fimmu.2017.00704)
Supplement: Table S2 — Predicted microRNA (miRNA) target genes of 14 differentially expressed miRNAs in chicken ceca. [file Data_Sheet_2.XLSX]

## Sheet: Sheet1
Table S2: Predicted target genes for 14 differentially expressed miRNAs in chicken ceca.
miRNA Name	Gene Name	Gene Description
gga-miR-122-5p	ZBTB41	zinc finger and BTB domain containing 41
gga-miR-122-5p	BRD1	bromodomain containing 1
gga-miR-122-5p	FOXP2	forkhead box P2
gga-miR-122-5p	PIP4K2A	phosphatidylinositol-5-phosphate 4-kinase, type II, alpha
gga-miR-122-5p	P4HA1	prolyl 4-hydroxylase, alpha polypeptide I
gga-miR-122-5p	DLG2	discs, large homolog 2 (Drosophila)
gga-miR-122-5p	CLSTN1	calsyntenin 1
gga-miR-122-5p	ESR1	estrogen receptor 1
gga-miR-122-5p	UGT8	UDP glycosyltransferase 8
gga-miR-122-5p	SPRY2	sprouty homolog 2 (Drosophila)
gga-miR-122-5p	RAD21	RAD21 homolog (S. pombe)
gga-miR-122-5p	CNKSR2	connector enhancer of kinase suppressor of Ras 2
gga-miR-122-5p	MDFIC	MyoD family inhibitor domain containing
gga-miR-122-5p	GREM2	gremlin 2, DAN family BMP antagonist
gga-miR-122-5p	CALB1	calbindin 1, 28kDa
gga-miR-122-5p	CEPT1	choline/ethanolamine phosphotransferase 1
gga-miR-122-5p	TDP2	tyrosyl-DNA phosphodiesterase 2
gga-miR-122-5p	BZW2	basic leucine zipper and W2 domains 2
gga-miR-193a-5p	OLA1	Obg-like ATPase 1
gga-miR-193a-5p	RBBP6	retinoblastoma binding protein 6
gga-miR-193a-5p	PCDH10	protocadherin 10
gga-miR-193a-5p	NOVA1	neuro-oncological ventral antigen 1
gga-miR-193a-5p	CCNI	cyclin I
gga-miR-193a-5p	ELFN2	extracellular leucine-rich repeat and fibronectin type III domain containing 2
gga-miR-194	EPC2	enhancer of polycomb homolog 2 (Drosophila)
gga-miR-194	CHD6	chromodomain helicase DNA binding protein 6
gga-miR-194	GYG1	glycogenin 1
gga-miR-194	PTPN12	protein tyrosine phosphatase, non-receptor type 12
gga-miR-194	CTDSPL2	CTD (carboxy-terminal domain, RNA polymerase II, polypeptide A) small phosphatase like 2
gga-miR-194	SEPHS1	selenophosphate synthetase 1
gga-miR-194	ARID2	AT rich interactive domain 2 (ARID, RFX-like)
gga-miR-194	SGPP1	sphingosine-1-phosphate phosphatase 1
gga-miR-194	SLC12A2	solute carrier family 12 (sodium/potassium/chloride transporter), member 2
gga-miR-194	S1PR3	sphingosine-1-phosphate receptor 3
gga-miR-194	LIMCH1	LIM and calponin homology domains 1
gga-miR-194	EDN1	endothelin 1
gga-miR-194	ASAP1	ArfGAP with SH3 domain, ankyrin repeat and PH domain 1
gga-miR-194	TTC7B	tetratricopeptide repeat domain 7B
gga-miR-194	HIBADH	3-hydroxyisobutyrate dehydrogenase
gga-miR-194	SOCS5	suppressor of cytokine signaling 5
gga-miR-194	SLC35G2	solute carrier family 35, member G2
gga-miR-194	TRIP12	thyroid hormone receptor interactor 12
gga-miR-194	GRHL2	grainyhead-like 2 (Drosophila)
gga-miR-194	USP25	ubiquitin specific peptidase 25
gga-miR-194	SNAP91	synaptosomal-associated protein, 91kDa
gga-miR-194	CTDSPL	CTD (carboxy-terminal domain, RNA polymerase II, polypeptide A) small phosphatase-like
gga-miR-194	TMEM182	transmembrane protein 182
gga-miR-194	GLRA3	glycine receptor, alpha 3
gga-miR-194	GPC1	glypican 1
gga-miR-194	HMGCLL1	3-hydroxymethyl-3-methylglutaryl-CoA lyase-like 1
gga-miR-194	DCUN1D4	DCN1, defective in cullin neddylation 1, domain containing 4
gga-miR-194	UBE2L3	ubiquitin-conjugating enzyme E2L 3
gga-miR-194	BMX	BMX non-receptor tyrosine kinase
gga-miR-194	RABGAP1	RAB GTPase activating protein 1
gga-miR-194	PAIP2	poly(A) binding protein interacting protein 2
gga-miR-194	PRKAR1A	protein kinase, cAMP-dependent, regulatory, type I, alpha
gga-miR-194	MAP7D3	MAP7 domain containing 3
gga-miR-194	BACH2	BTB and CNC homology 1, basic leucine zipper transcription factor 2
gga-miR-194	NOC3L	nucleolar complex associated 3 homolog (S. cerevisiae)
gga-miR-194	LDLRAP1	low density lipoprotein receptor adaptor protein 1
gga-miR-215-3p	MEOX2	mesenchyme homeobox 2
gga-miR-215-3p	TBL1XR1	transducin (beta)-like 1 X-linked receptor 1
gga-miR-215-3p	TEAD1	TEA domain family member 1 (SV40 transcriptional enhancer factor)
gga-miR-215-3p	GRIA2	glutamate receptor, ionotropic, AMPA 2
gga-miR-215-3p	GALNT11	UDP-N-acetyl-alpha-D-galactosamine:polypeptide N-acetylgalactosaminyltransferase 11 (GalNAc-T11)
gga-miR-215-3p	YAF2	YY1 associated factor 2
gga-miR-215-3p	FAM155A	family with sequence similarity 155, member A
gga-miR-215-3p	COL15A1	collagen, type XV, alpha 1
gga-miR-215-3p	SAP30L	SAP30-like
gga-miR-215-3p	UBASH3B	ubiquitin associated and SH3 domain containing B
gga-miR-215-3p	SCHIP1	schwannomin interacting protein 1
gga-miR-215-3p	GPN3	GPN-loop GTPase 3
gga-miR-215-3p	PHTF2	putative homeodomain transcription factor 2
gga-miR-215-3p	CTNNAL1	catenin (cadherin-associated protein), alpha-like 1
gga-miR-215-3p	NDFIP2	Nedd4 family interacting protein 2
gga-miR-215-3p	MTM1	myotubularin 1
gga-miR-215-3p	PAPSS2	3'-phosphoadenosine 5'-phosphosulfate synthase 2
gga-miR-215-3p	SMAP1	small ArfGAP 1
gga-miR-215-3p	MTPN	myotrophin
gga-miR-215-5p	MIER3	mesoderm induction early response 1, family member 3
gga-miR-215-5p	RABGAP1	RAB GTPase activating protein 1
gga-miR-215-5p	CTNNBIP1	catenin, beta interacting protein 1
gga-miR-215-5p	KIAA0408	KIAA0408
gga-miR-215-5p	C1QL3	complement component 1, q subcomponent-like 3
gga-miR-215-5p	OSBPL2	oxysterol binding protein-like 2
gga-miR-215-5p	HPCAL1	hippocalcin-like 1
gga-miR-215-5p	GYS2	glycogen synthase 2 (liver)
gga-miR-215-5p	PRKAR2B	protein kinase, cAMP-dependent, regulatory, type II, beta
gga-miR-215-5p	CTCF	CCCTC-binding factor (zinc finger protein)
gga-miR-215-5p	SEMA3E	sema domain, immunoglobulin domain (Ig), short basic domain, secreted, (semaphorin) 3E
gga-miR-215-5p	KCTD16	potassium channel tetramerization domain containing 16
gga-miR-215-5p	STAG1	stromal antigen 1
gga-miR-217-3p	NUMB	numb homolog (Drosophila)
gga-miR-217-3p	TANC2	tetratricopeptide repeat, ankyrin repeat and coiled-coil containing 2
gga-miR-217-3p	KTN1	kinectin 1 (kinesin receptor)
gga-miR-217-3p	BMP2K	BMP2 inducible kinase
gga-miR-217-3p	ANKRD17	ankyrin repeat domain 17
gga-miR-217-3p	KCTD8	potassium channel tetramerization domain containing 8
gga-miR-217-3p	HACE1	HECT domain and ankyrin repeat containing E3 ubiquitin protein ligase 1
gga-miR-217-3p	AMMECR1	Alport syndrome, mental retardation, midface hypoplasia and elliptocytosis chromosomal region gene 1
gga-miR-217-3p	LRIG1	leucine-rich repeats and immunoglobulin-like domains 1
gga-miR-217-3p	ACVR1	activin A receptor, type I
gga-miR-217-3p	NPTN	neuroplastin
gga-miR-217-3p	BAZ2B	bromodomain adjacent to zinc finger domain, 2B
gga-miR-217-3p	HIF1AN	hypoxia inducible factor 1, alpha subunit inhibitor
gga-miR-217-3p	APC	adenomatous polyposis coli
gga-miR-217-3p	FAM117B	family with sequence similarity 117, member B
gga-miR-217-3p	FAM175B	family with sequence similarity 175, member B
gga-miR-217-3p	CDC5L	cell division cycle 5-like
gga-miR-217-3p	PDE4B	phosphodiesterase 4B, cAMP-specific
gga-miR-217-3p	ITGA4	integrin, alpha 4 (antigen CD49D, alpha 4 subunit of VLA-4 receptor)
gga-miR-217-3p	DNAL4	dynein, axonemal, light chain 4
gga-miR-217-3p	AGPAT3	1-acylglycerol-3-phosphate O-acyltransferase 3
gga-miR-217-3p	MMD	monocyte to macrophage differentiation-associated
gga-miR-217-3p	ADRB1	adrenoceptor beta 1
gga-miR-217-3p	ARFGAP1	ADP-ribosylation factor GTPase activating protein 1
gga-miR-217-3p	VPS4B	vacuolar protein sorting 4 homolog B (S. cerevisiae)
gga-miR-217-3p	ATRNL1	attractin-like 1
gga-miR-375	ELAVL4	ELAV like neuron-specific RNA binding protein 4
gga-miR-375	SLC32A1	solute carrier family 32 (GABA vesicular transporter), member 1
gga-miR-1559-3p	CANX	calnexin
gga-miR-1559-3p	KLF6	Kruppel-like factor 6
gga-miR-1559-3p	VAPB	VAMP (vesicle-associated membrane protein)-associated protein B and C
gga-miR-1559-3p	FAM91A1	family with sequence similarity 91, member A1
gga-miR-1559-3p	MBNL3	muscleblind-like splicing regulator 3
gga-miR-1559-3p	PPP3R1	protein phosphatase 3, regulatory subunit B, alpha
gga-miR-1559-3p	FMR1	fragile X mental retardation 1
gga-miR-1559-3p	PAFAH1B1	platelet-activating factor acetylhydrolase 1b, regulatory subunit 1 (45kDa)
gga-miR-1559-3p	CLOCK	clock circadian regulator
gga-miR-1559-3p	ZMYND11	zinc finger, MYND-type containing 11
gga-miR-1559-3p	WASF1	WAS protein family, member 1
gga-miR-1559-3p	PPFIA1	protein tyrosine phosphatase, receptor type, f polypeptide (PTPRF), interacting protein (liprin), alpha 1
gga-miR-1559-3p	AKAP7	A kinase (PRKA) anchor protein 7
gga-miR-1559-3p	CNTNAP4	contactin associated protein-like 4
gga-miR-1559-3p	ESM1	endothelial cell-specific molecule 1
gga-miR-1559-3p	HIF1A	hypoxia inducible factor 1, alpha subunit (basic helix-loop-helix transcription factor)
gga-miR-1559-3p	MPP7	membrane protein, palmitoylated 7 (MAGUK p55 subfamily member 7)
gga-miR-1559-3p	PRKACB	protein kinase, cAMP-dependent, catalytic, beta
gga-miR-1559-3p	SLC25A36	solute carrier family 25 (pyrimidine nucleotide carrier ), member 36
gga-miR-1559-3p	LRRTM3	leucine rich repeat transmembrane neuronal 3
gga-miR-1559-3p	DAZL	deleted in azoospermia-like
gga-miR-1559-3p	ZNF598	zinc finger protein 598
gga-miR-1559-3p	YWHAB	tyrosine 3-monooxygenase/tryptophan 5-monooxygenase activation protein, beta polypeptide
gga-miR-1559-3p	TSPAN12	tetraspanin 12
gga-miR-1559-3p	SLC26A7	solute carrier family 26 (anion exchanger), member 7
gga-miR-1559-3p	GABRB3	gamma-aminobutyric acid (GABA) A receptor, beta 3
gga-miR-1559-3p	EPHA5	EPH receptor A5
gga-miR-1559-3p	SLC35F3	solute carrier family 35, member F3
gga-miR-1559-3p	DOCK9	dedicator of cytokinesis 9
gga-miR-1559-3p	THSD7A	thrombospondin, type I, domain containing 7A
gga-miR-1559-3p	IDH3A	isocitrate dehydrogenase 3 (NAD+) alpha
gga-miR-1559-3p	DEPDC1B	DEP domain containing 1B
gga-miR-1559-3p	SP4	Sp4 transcription factor
gga-miR-1559-3p	PLEKHA7	pleckstrin homology domain containing, family A member 7
gga-miR-1769-3p	PPP3R1	protein phosphatase 3, regulatory subunit B, alpha
gga-miR-1769-3p	COL4A1	collagen, type IV, alpha 1
gga-miR-1769-3p	PTPRG	protein tyrosine phosphatase, receptor type, G
gga-miR-1769-3p	HS3ST5	heparan sulfate (glucosamine) 3-O-sulfotransferase 5
gga-miR-1769-3p	ISOC1	isochorismatase domain containing 1
gga-miR-1769-3p	YWHAG	tyrosine 3-monooxygenase/tryptophan 5-monooxygenase activation protein, gamma polypeptide
gga-miR-1769-3p	FZD4	frizzled family receptor 4
gga-miR-1769-3p	ZC3H6	zinc finger CCCH-type containing 6
gga-miR-1769-3p	SERBP1	SERPINE1 mRNA binding protein 1
gga-miR-1769-3p	YWHAQ	tyrosine 3-monooxygenase/tryptophan 5-monooxygenase activation protein, theta polypeptide
gga-miR-1769-3p	SLC38A2	solute carrier family 38, member 2
gga-miR-1769-3p	BCOR	BCL6 corepressor
gga-miR-1769-3p	EIF3A	eukaryotic translation initiation factor 3, subunit A
gga-miR-1769-3p	CPEB3	cytoplasmic polyadenylation element binding protein 3
gga-miR-1769-3p	DUSP10	dual specificity phosphatase 10
gga-miR-1769-3p	DYNLT1	dynein, light chain, Tctex-type 1
gga-miR-1769-3p	ZEB1	zinc finger E-box binding homeobox 1
gga-miR-1769-3p	RNF6	ring finger protein (C3H2C3 type) 6
gga-miR-1769-3p	CABP1	calcium binding protein 1
gga-miR-1769-3p	VAV3	vav 3 guanine nucleotide exchange factor
gga-miR-1769-3p	GLO1	glyoxalase I
gga-miR-1769-3p	RALBP1	ralA binding protein 1
gga-miR-1769-3p	SPATA2	spermatogenesis associated 2
gga-miR-1788-3p	SLC25A36	solute carrier family 25 (pyrimidine nucleotide carrier ), member 36
gga-miR-1788-3p	MTPN	myotrophin
gga-miR-1788-3p	NDFIP2	Nedd4 family interacting protein 2
gga-miR-1788-3p	ASAP1	ArfGAP with SH3 domain, ankyrin repeat and PH domain 1
gga-miR-1788-3p	YAF2	YY1 associated factor 2
gga-miR-1788-3p	PIP4K2A	phosphatidylinositol-5-phosphate 4-kinase, type II, alpha
gga-miR-1788-3p	NAT8L	N-acetyltransferase 8-like (GCN5-related, putative)
gga-miR-1788-3p	RAVER2	ribonucleoprotein, PTB-binding 2
gga-miR-1788-3p	AP3B1	adaptor-related protein complex 3, beta 1 subunit
gga-miR-1788-3p	SLC39A9	solute carrier family 39, member 9
gga-miR-1788-3p	B4GALT2	UDP-Gal:betaGlcNAc beta 1,4- galactosyltransferase, polypeptide 2
gga-miR-1788-3p	LONRF1	LON peptidase N-terminal domain and ring finger 1
gga-miR-1788-3p	SPSB1	splA/ryanodine receptor domain and SOCS box containing 1
gga-miR-1788-3p	KLHL15	kelch-like family member 15
gga-miR-1788-3p	EZH2	enhancer of zeste homolog 2 (Drosophila)
gga-miR-1788-3p	KAT2B	K(lysine) acetyltransferase 2B
gga-miR-1788-3p	TMEM161B	transmembrane protein 161B
gga-miR-1788-3p	PDE7A	phosphodiesterase 7A
gga-miR-1788-3p	UBR5	ubiquitin protein ligase E3 component n-recognin 5
gga-miR-1788-3p	CRKL	v-crk avian sarcoma virus CT10 oncogene homolog-like
gga-miR-1788-3p	STRN3	striatin, calmodulin binding protein 3
gga-miR-1788-3p	ANKS1B	ankyrin repeat and sterile alpha motif domain containing 1B
gga-miR-1788-3p	CHIC1	cysteine-rich hydrophobic domain 1
gga-miR-1788-3p	SACM1L	SAC1 suppressor of actin mutations 1-like (yeast)
gga-miR-1788-3p	FBXO11	F-box protein 11
gga-miR-1788-3p	SEC61A2	Sec61 alpha 2 subunit (S. cerevisiae)
gga-miR-1788-3p	SPAG9	sperm associated antigen 9
gga-miR-1788-3p	TFDP1	transcription factor Dp-1
gga-miR-1788-3p	TAGLN3	transgelin 3
gga-miR-1788-3p	MICALL1	MICAL-like 1
gga-miR-1788-3p	SLC30A4	solute carrier family 30 (zinc transporter), member 4
gga-miR-1788-3p	CCNY	cyclin Y
gga-miR-1788-3p	AFF4	AF4/FMR2 family, member 4
gga-miR-1788-3p	SNX18	sorting nexin 18
gga-miR-1788-3p	DPYSL2	dihydropyrimidinase-like 2
gga-miR-1788-3p	DDX17	DEAD (Asp-Glu-Ala-Asp) box helicase 17
gga-miR-1788-3p	FREM2	FRAS1 related extracellular matrix protein 2
gga-miR-1788-3p	GARS	glycyl-tRNA synthetase
gga-miR-1788-3p	DNAJB2	DnaJ (Hsp40) homolog, subfamily B, member 2
gga-miR-1788-3p	TAB2	TGF-beta activated kinase 1/MAP3K7 binding protein 2
gga-miR-1788-3p	JMY	junction mediating and regulatory protein, p53 cofactor
gga-miR-1788-3p	PPP6C	protein phosphatase 6, catalytic subunit
gga-miR-1788-3p	EGR1	early growth response 1
gga-miR-1788-3p	ZNF516	zinc finger protein 516
gga-miR-1788-3p	JPH1	junctophilin 1
gga-miR-1788-3p	ERBB4	v-erb-b2 avian erythroblastic leukemia viral oncogene homolog 4
gga-miR-1788-3p	FAM133B	family with sequence similarity 133, member B
gga-miR-1788-3p	DIXDC1	DIX domain containing 1
gga-miR-1788-3p	WASF2	WAS protein family, member 2
gga-miR-1788-3p	ERC1	ELKS/RAB6-interacting/CAST family member 1
gga-miR-1788-3p	SUN1	Sad1 and UNC84 domain containing 1
gga-miR-1788-3p	PDE3B	phosphodiesterase 3B, cGMP-inhibited
gga-miR-1788-3p	PNN	pinin, desmosome associated protein
gga-miR-1788-3p	MTUS1	microtubule associated tumor suppressor 1
gga-miR-1788-3p	PELI2	pellino E3 ubiquitin protein ligase family member 2
gga-miR-1788-3p	HSPA12A	heat shock 70kDa protein 12A
gga-miR-1788-3p	BBX	bobby sox homolog (Drosophila)
gga-miR-1788-3p	SPAST	spastin
gga-miR-1788-3p	SNIP1	Smad nuclear interacting protein 1
gga-miR-1788-3p	APBA2	amyloid beta (A4) precursor protein-binding, family A, member 2
gga-miR-1788-3p	TPD52L2	tumor protein D52-like 2
gga-miR-1788-3p	ANKRD50	ankyrin repeat domain 50
gga-miR-1788-3p	FNBP1L	formin binding protein 1-like
gga-miR-1788-3p	GAS1	growth arrest-specific 1
gga-miR-1788-3p	DIP2C	DIP2 disco-interacting protein 2 homolog C (Drosophila)
gga-miR-1788-3p	MITF	microphthalmia-associated transcription factor
gga-miR-1788-3p	PTEN	phosphatase and tensin homolog
gga-miR-1788-3p	SDHD	succinate dehydrogenase complex, subunit D, integral membrane protein
gga-miR-1788-3p	ARRDC4	arrestin domain containing 4
gga-miR-1788-3p	PALM	paralemmin
gga-miR-1788-3p	SORBS1	sorbin and SH3 domain containing 1
gga-miR-1788-3p	CREBZF	CREB/ATF bZIP transcription factor
gga-miR-1788-3p	CHD4	chromodomain helicase DNA binding protein 4
gga-miR-1788-3p	FAM131A	family with sequence similarity 131, member A
gga-miR-1788-3p	XYLT1	xylosyltransferase I
gga-miR-1798-5p	PAFAH1B1	platelet-activating factor acetylhydrolase 1b, regulatory subunit 1 (45kDa)
gga-miR-1798-5p	SNX18	sorting nexin 18
gga-miR-1798-5p	CHL1	cell adhesion molecule L1-like
gga-miR-1798-5p	LYST	lysosomal trafficking regulator
gga-miR-1798-5p	RALA	v-ral simian leukemia viral oncogene homolog A (ras related)
gga-miR-1798-5p	UBE4B	ubiquitination factor E4B
gga-miR-1798-5p	ZC3H12B	zinc finger CCCH-type containing 12B
gga-miR-2954	GAS1	growth arrest-specific 1
gga-miR-2954	JMY	junction mediating and regulatory protein, p53 cofactor
gga-miR-2954	SNX18	sorting nexin 18
gga-miR-2954	SLC12A2	solute carrier family 12 (sodium/potassium/chloride transporter), member 2
gga-miR-2954	S1PR3	sphingosine-1-phosphate receptor 3
gga-miR-2954	LINGO2	leucine rich repeat and Ig domain containing 2
gga-miR-2954	TLE1	transducin-like enhancer of split 1 (E(sp1) homolog, Drosophila)
gga-miR-2954	PDE4D	phosphodiesterase 4D, cAMP-specific
gga-miR-2954	YY1	YY1 transcription factor
gga-miR-2954	TJP2	tight junction protein 2
gga-miR-2954	ELAVL2	ELAV like neuron-specific RNA binding protein 2
gga-miR-2954	PTPRD	protein tyrosine phosphatase, receptor type, D
gga-miR-2954	DENND4C	DENN/MADD domain containing 4C
gga-miR-2954	USP12	ubiquitin specific peptidase 12
gga-miR-2954	KANK1	KN motif and ankyrin repeat domains 1
gga-miR-2954	PANK3	pantothenate kinase 3
gga-miR-2954	SETBP1	SET binding protein 1
gga-miR-2954	BNC2	basonuclin 2
gga-miR-2954	EIF4A2	eukaryotic translation initiation factor 4A2
gga-miR-2954	WDR7	WD repeat domain 7
gga-miR-2954	PGM5	phosphoglucomutase 5
gga-miR-2954	RICTOR	RPTOR independent companion of MTOR, complex 2
gga-miR-2954	PAM	peptidylglycine alpha-amidating monooxygenase
gga-miR-2954	PRRC1	proline-rich coiled-coil 1
gga-miR-2954	DDX6	DEAD (Asp-Glu-Ala-Asp) box helicase 6
gga-miR-2954	PRKAA1	protein kinase, AMP-activated, alpha 1 catalytic subunit
gga-miR-2954	KIAA2026	KIAA2026
gga-miR-2954	SMG7	SMG7 nonsense mediated mRNA decay factor
gga-miR-2954	LYSMD3	LysM, putative peptidoglycan-binding, domain containing 3
gga-miR-2954	ZCCHC6	zinc finger, CCHC domain containing 6
gga-miR-2954	PAIP1	poly(A) binding protein interacting protein 1
gga-miR-2954	VCAN	versican
gga-miR-2954	PLK2	polo-like kinase 2
gga-miR-2954	AMMECR1L	AMMECR1-like
gga-miR-2954	SEC11C	SEC11 homolog C (S. cerevisiae)
gga-miR-2954	PGGT1B	protein geranylgeranyltransferase type I, beta subunit
gga-miR-2954	MAP3K1	mitogen-activated protein kinase kinase kinase 1, E3 ubiquitin protein ligase
gga-miR-2954	RCOR1	REST corepressor 1
gga-miR-2954	BTG1	B-cell translocation gene 1, anti-proliferative
gga-miR-2954	ADAMTS19	ADAM metallopeptidase with thrombospondin type 1 motif, 19
gga-miR-2954	PIK3R1	phosphoinositide-3-kinase, regulatory subunit 1 (alpha)
gga-miR-2954	EDIL3	EGF-like repeats and discoidin I-like domains 3
gga-miR-2954	PCGF3	polycomb group ring finger 3
gga-miR-2954	CBX2	chromobox homolog 2
gga-miR-2954	DMRT3	doublesex and mab-3 related transcription factor 3
gga-miR-2954	SYT4	synaptotagmin IV
gga-miR-3525	RCOR1	REST corepressor 1
gga-miR-3525	PLEKHA7	pleckstrin homology domain containing, family A member 7
gga-miR-3525	ATRNL1	attractin-like 1
gga-miR-3525	MEOX2	mesenchyme homeobox 2
gga-miR-3525	RAD21	RAD21 homolog (S. pombe)
gga-miR-3525	BZW2	basic leucine zipper and W2 domains 2
gga-miR-3525	VPS26B	vacuolar protein sorting 26 homolog B (S. pombe)
gga-miR-3525	ARID4B	AT rich interactive domain 4B (RBP1-like)
gga-miR-3525	DKK2	dickkopf WNT signaling pathway inhibitor 2
gga-miR-3525	SCN3A	sodium channel, voltage-gated, type III, alpha subunit
gga-miR-3525	PPP3CA	protein phosphatase 3, catalytic subunit, alpha isozyme
gga-miR-3525	PHLPP1	PH domain and leucine rich repeat protein phosphatase 1
gga-miR-3525	PHYHIPL	phytanoyl-CoA 2-hydroxylase interacting protein-like
gga-miR-3525	FAM126B	family with sequence similarity 126, member B
gga-miR-3525	WDR26	WD repeat domain 26
gga-miR-3525	ELOVL5	ELOVL fatty acid elongase 5
gga-miR-3525	USP46	ubiquitin specific peptidase 46
gga-miR-3525	CACNB4	calcium channel, voltage-dependent, beta 4 subunit
gga-miR-3525	HOXA5	homeobox A5
gga-miR-3525	PPP1R9A	protein phosphatase 1, regulatory subunit 9A
gga-miR-3525	CSNK1D	casein kinase 1, delta
gga-miR-3525	SCN1A	sodium channel, voltage-gated, type I, alpha subunit
gga-miR-3525	BTBD7	BTB (POZ) domain containing 7
gga-miR-3525	KIAA0430	KIAA0430
gga-miR-3525	DCTD	dCMP deaminase
gga-miR-3525	CHODL	chondrolectin
gga-miR-3525	PSMA6	proteasome (prosome, macropain) subunit, alpha type, 6
gga-miR-3525	RASGRF2	Ras protein-specific guanine nucleotide-releasing factor 2
gga-miR-3525	KCNQ5	potassium voltage-gated channel, KQT-like subfamily, member 5
gga-miR-3525	MAPK10	mitogen-activated protein kinase 10
gga-miR-3525	SRSF2	serine/arginine-rich splicing factor 2
gga-miR-3525	DNAJB14	DnaJ (Hsp40) homolog, subfamily B, member 14
gga-miR-3525	PCGF5	polycomb group ring finger 5
gga-miR-3525	KCNH7	potassium voltage-gated channel, subfamily H (eag-related), member 7
gga-miR-3525	LRP12	low density lipoprotein receptor-related protein 12
gga-miR-3525	UGCG	UDP-glucose ceramide glucosyltransferase
gga-miR-3531-3p	ERC1	ELKS/RAB6-interacting/CAST family member 1
gga-miR-3531-3p	ZNF516	zinc finger protein 516
gga-miR-3531-3p	PLEKHA7	pleckstrin homology domain containing, family A member 7
gga-miR-3531-3p	PRKACB	protein kinase, cAMP-dependent, catalytic, beta
gga-miR-3531-3p	FAM175B	family with sequence similarity 175, member B
gga-miR-3531-3p	MIER3	mesoderm induction early response 1, family member 3
gga-miR-3531-3p	GRIA2	glutamate receptor, ionotropic, AMPA 2
gga-miR-3531-3p	UHRF2	ubiquitin-like with PHD and ring finger domains 2, E3 ubiquitin protein ligase
gga-miR-3531-3p	FAM168A	family with sequence similarity 168, member A
gga-miR-3531-3p	NRXN1	neurexin 1
gga-miR-3531-3p	FUNDC1	FUN14 domain containing 1
gga-miR-3531-3p	NPNT	nephronectin
gga-miR-3531-3p	SLC35A3	solute carrier family 35 (UDP-N-acetylglucosamine (UDP-GlcNAc) transporter), member A3
gga-miR-3531-3p	NAA30	N(alpha)-acetyltransferase 30, NatC catalytic subunit
gga-miR-3531-3p	KCNA1	potassium voltage-gated channel, shaker-related subfamily, member 1 (episodic ataxia with myokymia)
gga-miR-3531-3p	FBXO15	F-box protein 15
gga-miR-3531-3p	RAB8B	RAB8B, member RAS oncogene family
gga-miR-3531-3p	NRIP1	nuclear receptor interacting protein 1
gga-miR-3531-3p	GOLPH3	golgi phosphoprotein 3 (coat-protein)
gga-miR-3531-3p	GLMN	glomulin, FKBP associated protein
gga-miR-3531-3p	MYOZ1	myozenin 1
gga-miR-3531-3p	MAGI1	membrane associated guanylate kinase, WW and PDZ domain containing 1
gga-miR-3531-3p	HIPK3	homeodomain interacting protein kinase 3
gga-miR-3531-3p	PLS3	plastin 3
gga-miR-3531-3p	SDCBP	syndecan binding protein (syntenin)
gga-miR-3531-3p	BNIP3L	BCL2/adenovirus E1B 19kDa interacting protein 3-like
gga-miR-3531-3p	SCN8A	sodium channel, voltage gated, type VIII, alpha subunit
gga-miR-3531-3p	PTPRR	protein tyrosine phosphatase, receptor type, R
gga-miR-3531-3p	ZBTB5	zinc finger and BTB domain containing 5
gga-miR-3531-3p	TMEM64	transmembrane protein 64
gga-miR-3531-3p	ARHGAP6	Rho GTPase activating protein 6
gga-miR-3531-3p	TMEM132D	transmembrane protein 132D
gga-miR-3531-3p	KCNC2	potassium voltage-gated channel, Shaw-related subfamily, member 2
gga-miR-3531-3p	RPA1	replication protein A1, 70kDa
gga-miR-3531-3p	MAN2A1	mannosidase, alpha, class 2A, member 1
gga-miR-3531-3p	KIAA1107	KIAA1107
