# Supplementary material for: Involvement of MicroRNAs in Probiotics-Induced Reduction of the Cecal Inflammation by Salmonella Typhimurium
Source: Front Immunol. 2017 Jun 13;8:704. doi: 10.3389/fimmu.2017.00704 (PMC5468434; doi:10.3389/fimmu.2017.00704)
Supplement: Table S3 — Gene ontology terms enriched by predicted target genes for 14 differentially expressed microRNA in chicken ceca. [file Data_Sheet_3.XLSX]

## Sheet: S3
Table S3: Gene Ontology terms enriched by predicted target genes for 14 differentially expressed miRNAs in chicken ceca.
gga-miR-122-5p
GO ID	GO Term	Gene ratio	P Value	Corrected P Value	Gene ID
GO:0046872	metal ion binding	7/901	1.52304e-06	0.00034838	CALB1, TDP2, CEPT1, CLSTN1, ESR1, P4HA1, ZBTB41
GO:0043169	cation binding	7/921	1.76126e-06	0.00034838	CALB1, TDP2, CEPT1, CLSTN1, ESR1, P4HA1, ZBTB41
GO:0043167	ion binding	7/962	2.34863e-06	0.00034838	CALB1, TDP2, CEPT1, CLSTN1, ESR1, P4HA1, ZBTB41
GO:0005496	steroid binding	2/21	0.00011629	0.00940504	ESR1, CALB1
GO:0046914	transition metal ion binding	4/378	0.000124851	0.00940504	TDP2, ESR1, CALB1, P4HA1
GO:0019842	vitamin binding	2/22	0.00012681	0.00940504	CALB1, P4HA1
GO:0044699	single-organism process	9/3374	0.000186071	0.0116032	SPRY2, CALB1, TDP2, BZW2, CEPT1, PIP4K2A, ESR1, MDFIC, P4HA1
GO:0005737	cytoplasm	8/2632	0.000208596	0.0116032	SPRY2, CALB1, TDP2, CEPT1, PIP4K2A, ESR1, MDFIC, P4HA1
GO:0006650	glycerophospholipid metabolic process	2/51	0.000625555	0.0306307	PIP4K2A, CEPT1
GO:0009987	cellular process	9/4001	0.000688331	0.0306307	SPRY2, CALB1, TDP2, BZW2, CEPT1, PIP4K2A, ESR1, MDFIC, P4HA1
GO:0005634	nucleus	6/1716	0.000827263	0.0325054	CALB1, TDP2, CEPT1, PIP4K2A, ESR1, MDFIC
GO:0005488	binding	8/3243	0.000876549	0.0325054	CALB1, TDP2, CEPT1, CLSTN1, PIP4K2A, ESR1, P4HA1, ZBTB41
GO:0046486	glycerolipid metabolic process	2/67	0.00105794	0.0362142	PIP4K2A, CEPT1
GO:0006644	phospholipid metabolic process	2/78	0.00141854	0.0436895	PIP4K2A, CEPT1
GO:0044238	primary metabolic process	7/2671	0.00149332	0.0436895	SPRY2, TDP2, CEPT1, PIP4K2A, ESR1, MDFIC, P4HA1
GO:0044237	cellular metabolic process	7/2694	0.00157086	0.0436895	SPRY2, TDP2, CEPT1, PIP4K2A, ESR1, MDFIC, P4HA1
GO:0043231	intracellular membrane-bounded organelle	7/2742	0.00174302	0.045626	CALB1, TDP2, CEPT1, PIP4K2A, ESR1, MDFIC, P4HA1
GO:0044424	intracellular part	8/3636	0.00187871	0.046446	SPRY2, CALB1, TDP2, CEPT1, PIP4K2A, ESR1, MDFIC, P4HA1
GO:0071704	organic substance metabolic process	7/2817	0.00204174	0.0478197	SPRY2, TDP2, CEPT1, PIP4K2A, ESR1, MDFIC, P4HA1
GO:0005622	intracellular	8/3785	0.00244377	0.0543739	SPRY2, CALB1, TDP2, CEPT1, PIP4K2A, ESR1, MDFIC, P4HA1
GO:0008152	metabolic process	7/3005	0.00297082	0.0621941	SPRY2, TDP2, CEPT1, PIP4K2A, ESR1, MDFIC, P4HA1
GO:0043227	membrane-bounded organelle	7/3072	0.00337233	0.0621941	CALB1, TDP2, CEPT1, PIP4K2A, ESR1, MDFIC, P4HA1
GO:0043229	intracellular organelle	7/3106	0.00359173	0.0621941	CALB1, TDP2, CEPT1, PIP4K2A, ESR1, MDFIC, P4HA1
GO:0016020	membrane	6/2310	0.00382092ELOVL5	0.0621941	SPRY2, CALB1, BZW2, CEPT1, CLSTN1, PIP4K2A
GO:0072234	metanephric nephron tubule development	1/5	0.00419702	0.0621941	CALB1
GO:0031543	peptidyl-proline dioxygenase activity	1/5	0.00419702	0.0621941	P4HA1
GO:0017169	CDP-alcohol phosphatidyltransferase activity	1/5	0.00419702	0.0621941	CEPT1
GO:0008289	lipid binding	2/138	0.0042606	0.0621941	ESR1, CALB1
GO:0044710	single-organism metabolic process	4/1017	0.00485715	0.0621941	SPRY2, PIP4K2A, CEPT1, P4HA1
GO:0016307	phosphatidylinositol phosphate kinase activity	1/6	0.00489491	0.0621941	PIP4K2A
GO:0006656	phosphatidylcholine biosynthetic process	1/6	0.00489491	0.0621941	CEPT1
GO:0019511	peptidyl-proline hydroxylation	1/6	0.00489491	0.0621941	P4HA1
GO:0051879	Hsp90 protein binding	1/6	0.00489491	0.0621941	ESR1
GO:0072170	metanephric tubule development	1/6	0.00489491	0.0621941	CALB1
GO:0097159	organic cyclic compound binding	5/1672	0.00492797	0.0621941	TDP2, PIP4K2A, ESR1, CALB1, ZBTB41
GO:0044464	cell part	8/4261	0.00522355	0.0621941	SPRY2, CALB1, TDP2, CEPT1, PIP4K2A, ESR1, MDFIC, P4HA1
GO:0005623	cell	8/4280	0.00537205	0.0621941	SPRY2, CALB1, TDP2, CEPT1, PIP4K2A, ESR1, MDFIC, P4HA1
GO:0010842	retina layer formation	1/7	0.00559233	0.0621941	CALB1
GO:0072243	metanephric nephron epithelium development	1/7	0.00559233	0.0621941	CALB1
GO:0043226	organelle	7/3422	0.00620919	0.0621941	CALB1, TDP2, CEPT1, PIP4K2A, ESR1, MDFIC, P4HA1
GO:0016780	phosphotransferase activity, for other substituted phosphate groups	1/8	0.00628929	0.0621941	CEPT1
GO:0072207	metanephric epithelium development	1/8	0.00628929	0.0621941	CALB1
GO:0018126	protein hydroxylation	1/8	0.00628929	0.0621941	P4HA1
GO:0031418	L-ascorbic acid binding	1/8	0.00628929	0.0621941	P4HA1
GO:0070373	negative regulation of ERK1 and ERK2 cascade	1/8	0.00628929	0.0621941	SPRY2
GO:0051058	negative regulation of small GTPase mediated signal transduction	1/9	0.00698579	0.0633039	SPRY2
GO:0003338	metanephros morphogenesis	1/9	0.00698579	0.0633039	CALB1
GO:0046580	negative regulation of Ras protein signal transduction	1/9	0.00698579	0.0633039	SPRY2
GO:0007275	multicellular organism development	4/1136	0.00716667	0.0633039	SPRY2, TDP2, BZW2, CALB1
GO:0046823	negative regulation of nucleocytoplasmic transport	1/10	0.00768182	0.0633039	MDFIC
GO:0042308	negative regulation of protein import into nucleus	1/10	0.00768182	0.0633039	MDFIC
GO:0016701	oxidoreductase activity, acting on single donors with incorporation of molecular oxygen	1/10	0.00768182	0.0633039	P4HA1
GO:1904590	negative regulation of protein import	1/10	0.00768182	0.0633039	MDFIC
GO:0016702	oxidoreductase activity, acting on single donors with incorporation of molecular oxygen, incorporation of two atoms of oxygen	1/10	0.00768182	0.0633039	P4HA1
GO:0005509	calcium ion binding	2/195	0.00825675	0.0665704	CALB1, CLSTN1
GO:0046470	phosphatidylcholine metabolic process	1/11	0.0083774	0.0665704	CEPT1
GO:1900181	negative regulation of protein localization to nucleus	1/12	0.00907252	0.0689904	MDFIC
GO:0016706	oxidoreductase activity, acting on paired donors, with incorporation or reduction of molecular oxygen, 2-oxoglutarate as one donor, and incorporation of one atom each of oxygen into both donors	1/12	0.00907252	0.0689904	P4HA1
GO:0044255	cellular lipid metabolic process	2/209	0.00942054	0.0689904	PIP4K2A, CEPT1
GO:0030145	manganese ion binding	1/13	0.00976718	0.0689904	TDP2
GO:0046834	lipid phosphorylation	1/13	0.00976718	0.0689904	PIP4K2A
GO:0046854	phosphatidylinositol phosphorylation	1/13	0.00976718	0.0689904	PIP4K2A
GO:0019233	sensory perception of pain	1/13	0.00976718	0.0689904	CALB1
GO:0048856	anatomical structure development	4/1285	0.010973	0.0762968	SPRY2, TDP2, BZW2, CALB1
GO:0045171	intercellular bridge	1/15	0.0111551	0.0763696	TDP2
GO:0044763	single-organism cellular process	6/2902	0.0116418	0.0775372	SPRY2, CALB1, BZW2, CEPT1, PIP4K2A, ESR1
GO:0090317	negative regulation of intracellular protein transport	1/16	0.0118484	0.0775372	MDFIC
GO:0031072	heat shock protein binding	1/16	0.0118484	0.0775372	ESR1
GO:0019637	organophosphate metabolic process	2/240	0.0122418	0.0786033	PIP4K2A, CEPT1
GO:0007613	memory	1/17	0.0125412	0.0786033	CALB1
GO:0060042	retina morphogenesis in camera-type eye	1/17	0.0125412	0.0786033	CALB1
GO:0016605	PML body	1/18	0.0132336	0.0814267	TDP2
GO:0044767	single-organism developmental process	4/1369	0.0136129	0.0814267	SPRY2, TDP2, BZW2, CALB1
GO:0044707	single-multicellular organism process	4/1369	0.0136129	0.0814267	SPRY2, TDP2, BZW2, CALB1
GO:0032387	negative regulation of intracellular transport	1/19	0.0139255	0.0814267	MDFIC
GO:0097164	ammonium ion metabolic process	1/19	0.0139255	0.0814267	CEPT1
GO:0032502	developmental process	4/1383	0.0140896	0.0814267	SPRY2, TDP2, BZW2, CALB1
GO:0044260	cellular macromolecule metabolic process	5/2184	0.0149416	0.0851502	SPRY2, TDP2, ESR1, MDFIC, P4HA1
GO:0018208	peptidyl-proline modification	1/21	0.0153079	0.0851502	P4HA1
GO:0051213	dioxygenase activity	1/21	0.0153079	0.0851502	P4HA1
GO:0036094	small molecule binding	3/773	0.0159685	0.0854924	PIP4K2A, CALB1, P4HA1
GO:0003407	neural retina development	1/22	0.0159984	0.0854924	CALB1
GO:0008081	phosphoric diester hydrolase activity	1/22	0.0159984	0.0854924	TDP2
GO:0016772	transferase activity, transferring phosphorus-containing groups	2/279	0.0162512	0.0854924	PIP4K2A, CEPT1
GO:0006796	phosphate-containing compound metabolic process	3/782	0.0164663	0.0854924	SPRY2, PIP4K2A, CEPT1
GO:0006793	phosphorus metabolic process	3/783	0.0165221	0.0854924	SPRY2, PIP4K2A, CEPT1
GO:0006629	lipid metabolic process	2/285	0.016912	0.0865038	PIP4K2A, CEPT1
GO:0003707	steroid hormone receptor activity	1/24	0.0173781	0.0865267	ESR1
GO:0072080	nephron tubule development	1/25	0.0180673	0.0865267	CALB1
GO:0061326	renal tubule development	1/25	0.0180673	0.0865267	CALB1
GO:0032501	multicellular organismal process	4/1500	0.0185004	0.0865267	SPRY2, TDP2, BZW2, CALB1
GO:0008270	zinc ion binding	2/301	0.0187297	0.0865267	ESR1, CALB1
GO:1903828	negative regulation of cellular protein localization	1/26	0.018756	0.0865267	MDFIC
GO:0001656	metanephros development	1/26	0.018756	0.0865267	CALB1
GO:0060993	kidney morphogenesis	1/26	0.018756	0.0865267	CALB1
GO:0003697	single-stranded DNA binding	1/27	0.0194442	0.0865267	TDP2
GO:0001657	ureteric bud development	1/27	0.0194442	0.0865267	CALB1
GO:0007156	homophilic cell adhesion via plasma membrane adhesion molecules	1/27	0.0194442	0.0865267	CLSTN1
GO:0072164	mesonephric tubule development	1/27	0.0194442	0.0865267	CALB1
GO:0072163	mesonephric epithelium development	1/27	0.0194442	0.0865267	CALB1
GO:0046474	glycerophospholipid biosynthetic process	1/28	0.020132	0.0874019	CEPT1
GO:0043170	macromolecule metabolic process	5/2359	0.0203258	0.0874019	SPRY2, TDP2, ESR1, MDFIC, P4HA1
GO:0012505	endomembrane system	3/848	0.0203869	0.0874019	CEPT1, MDFIC, P4HA1
GO:0051716	cellular response to stimulus	4/1553	0.0207579	0.0874019	SPRY2, TDP2, ESR1, CALB1
GO:0001823	mesonephros development	1/29	0.0208193	0.0874019	CALB1
GO:0072009	nephron epithelium development	1/29	0.0208193	0.0874019	CALB1
GO:0031406	carboxylic acid binding	1/30	0.0215062	0.0894417	P4HA1
GO:0005783	endoplasmic reticulum	2/329	0.0221009	0.0906029	CEPT1, P4HA1
GO:0045017	glycerolipid biosynthetic process	1/31	0.0221926	0.0906029	CEPT1
GO:0043409	negative regulation of MAPK cascade	1/32	0.0228786	0.0925543	SPRY2
GO:0044428	nuclear part	3/912	0.024647	0.0981905	TDP2, CEPT1, MDFIC
GO:0072006	nephron development	1/35	0.0249338	0.0981905	CALB1
GO:0046488	phosphatidylinositol metabolic process	1/35	0.0249338	0.0981905	PIP4K2A
GO:1901363	heterocyclic compound binding	4/1652	0.0254252	0.0991302	TDP2, PIP4K2A, ESR1, ZBTB41
GO:0008654	phospholipid biosynthetic process	1/36	0.0256179	0.0991302	CEPT1
GO:0098742	cell-cell adhesion via plasma-membrane adhesion molecules	1/37	0.0263016	0.100036	CLSTN1
GO:0048593	camera-type eye morphogenesis	1/37	0.0263016	0.100036	CALB1
GO:0051224	negative regulation of protein transport	1/38	0.0269849	0.101004	MDFIC
GO:0006807	nitrogen compound metabolic process	4/1683	0.0270101	0.101004	TDP2, ESR1, CEPT1, MDFIC
GO:0072073	kidney epithelium development	1/39	0.0276676	0.102601	CALB1
GO:0042306	regulation of protein import into nucleus	1/40	0.02835	0.104187	MDFIC
GO:0046578	regulation of Ras protein signal transduction	1/41	0.0290319	0.104187	SPRY2
GO:1904950	negative regulation of establishment of protein localization	1/41	0.0290319	0.104187	MDFIC
GO:1904589	regulation of protein import	1/41	0.0290319	0.104187	MDFIC
GO:0060041	retina development in camera-type eye	1/42	0.0297133	0.104623	CALB1
GO:0007611	learning or memory	1/42	0.0297133	0.104623	CALB1
GO:0003824	catalytic activity	4/1736	0.0298587	0.104623	TDP2, PIP4K2A, CEPT1, P4HA1
GO:0045211	postsynaptic membrane	1/43	0.0303943	0.105668	CALB1
GO:0016705	oxidoreductase activity, acting on paired donors, with incorporation or reduction of molecular oxygen	1/45	0.0317549	0.10835	P4HA1
GO:0046822	regulation of nucleocytoplasmic transport	1/46	0.0324345	0.10835	MDFIC
GO:0051480	regulation of cytosolic calcium ion concentration	1/46	0.0324345	0.10835	CALB1
GO:0044444	cytoplasmic part	4/1785	0.0326503	0.10835	CALB1, CEPT1, MDFIC, P4HA1
GO:0050890	cognition	1/47	0.0331137	0.10835	CALB1
GO:0051056	regulation of small GTPase mediated signal transduction	1/47	0.0331137	0.10835	SPRY2
GO:1900180	regulation of protein localization to nucleus	1/47	0.0331137	0.10835	MDFIC
GO:0043025	neuronal cell body	1/47	0.0331137	0.10835	CALB1
GO:0043401	steroid hormone mediated signaling pathway	1/48	0.0337924	0.109764	ESR1
GO:0048592	eye morphogenesis	1/49	0.0344707	0.111156	CALB1
GO:0097060	synaptic membrane	1/50	0.0351485	0.112526	CALB1
GO:0003676	nucleic acid binding	3/1051	0.0354642	0.112726	TDP2, ESR1, ZBTB41
GO:0005506	iron ion binding	1/51	0.0358259	0.113068	P4HA1
GO:0030258	lipid modification	1/52	0.0365028	0.114393	PIP4K2A
GO:0050896	response to stimulus	4/1859	0.0371577	0.114894	SPRY2, TDP2, ESR1, CALB1
GO:0006302	double-strand break repair	1/53	0.0371793	0.114894	TDP2
GO:0000287	magnesium ion binding	1/54	0.0378554	0.115381	TDP2
GO:0070372	regulation of ERK1 and ERK2 cascade	1/54	0.0378554	0.115381	SPRY2
GO:0071383	cellular response to steroid hormone stimulus	1/55	0.0385309	0.115541	ESR1
GO:1903533	regulation of protein targeting	1/56	0.0392061	0.115541	MDFIC
GO:0012506	vesicle membrane	1/56	0.0392061	0.115541	CALB1
GO:0004518	nuclease activity	1/56	0.0392061	0.115541	TDP2
GO:0030425	dendrite	1/56	0.0392061	0.115541	CALB1
GO:0071310	cellular response to organic substance	2/453	0.0397178	0.116279	ESR1, CALB1
GO:0070371	ERK1 and ERK2 cascade	1/58	0.040555	0.117954	SPRY2
GO:0007626	locomotory behavior	1/59	0.0412288	0.119135	CALB1
GO:0098794	postsynapse	1/60	0.0419022	0.1203	CALB1
GO:0043168	anion binding	1/61	0.0425751	0.121448	P4HA1
GO:0044297	cell body	1/62	0.0432475	0.122581	CALB1
GO:0009755	hormone-mediated signaling pathway	1/63	0.0439195	0.122712	ESR1
GO:0044422	organelle part	4/1970	0.0445849	0.122712	TDP2, CEPT1, MDFIC, CALB1
GO:0007265	Ras protein signal transduction	1/64	0.0445911	0.122712	SPRY2
GO:1902593	single-organism nuclear import	1/66	0.0459329	0.122712	MDFIC
GO:0006606	protein import into nucleus	1/66	0.0459329	0.122712	MDFIC
GO:0051170	nuclear import	1/66	0.0459329	0.122712	MDFIC
GO:0044744	protein targeting to nucleus	1/66	0.0459329	0.122712	MDFIC
GO:0072001	renal system development	1/67	0.0466031	0.122712	CALB1
GO:0006874	cellular calcium ion homeostasis	1/67	0.0466031	0.122712	CALB1
GO:0031965	nuclear membrane	1/67	0.0466031	0.122712	CEPT1
GO:0090305	nucleic acid phosphodiester bond hydrolysis	1/67	0.0466031	0.122712	TDP2
GO:0001822	kidney development	1/67	0.0466031	0.122712	CALB1
GO:0016604	nuclear body	1/68	0.0472729	0.123744	TDP2
GO:0048545	response to steroid hormone	1/69	0.0479422	0.124762	ESR1
GO:0031090	organelle membrane	2/510	0.0491419	0.12676	CALB1, CEPT1
GO:0006816	calcium ion transport	1/71	0.0492796	0.12676	CALB1
GO:0055074	calcium ion homeostasis	1/72	0.0499476	0.127739	CALB1
	--------------------
gga-miR-193a-5p
GO ID	GO Term	Gene ratio	P Value	Corrected P Value	Gene ID
GO:0043022	ribosome binding	0.0769231	0.00326714	0.107737	OLA1
GO:0010923	negative regulation of phosphatase activity	0.0666667	0.00373315	0.107737	ELFN2
GO:0035305	negative regulation of dephosphorylation	0.0555556	0.00443182	0.107737	ELFN2
GO:0043021	ribonucleoprotein complex binding	0.0416667	0.00582794	0.107737	OLA1
GO:0010921	regulation of phosphatase activity	0.037037	0.00652539	0.107737	ELFN2
GO:0035303	regulation of dephosphorylation	0.03125	0.0076869	0.107737	ELFN2
GO:0019902	phosphatase binding	0.03125	0.0076869	0.107737	ELFN2
GO:0046034	ATP metabolic process	0.0185185	0.0127841	0.107737	OLA1
GO:0006796	phosphate-containing compound metabolic process	2/782	0.0128697	0.107737	OLA1, ELFN2
GO:0006793	phosphorus metabolic process	0.00255428	0.0129012	0.107737	OLA1, ELFN2
GO:0009205	purine ribonucleoside triphosphate metabolic process	0.0163934	0.0144013	0.107737	OLA1
GO:0000377	RNA splicing, via transesterification reactions with bulged adenosine as nucleophile	0.0163934	0.0144013	0.107737	NOVA1
GO:0000398	mRNA splicing, via spliceosome	0.0163934	0.0144013	0.107737	NOVA1
GO:0000375	RNA splicing, via transesterification reactions	0.016129	0.0146322	0.107737	NOVA1
GO:0009144	purine nucleoside triphosphate metabolic process	0.015873	0.014863	0.107737	OLA1
GO:0009199	ribonucleoside triphosphate metabolic process	0.015873	0.014863	0.107737	OLA1
GO:0009126	purine nucleoside monophosphate metabolic process	0.0151515	0.0155552	0.107737	OLA1
GO:0009167	purine ribonucleoside monophosphate metabolic process	0.0151515	0.0155552	0.107737	OLA1
GO:0009161	ribonucleoside monophosphate metabolic process	0.0144928	0.0162469	0.107737	OLA1
GO:0046128	purine ribonucleoside metabolic process	0.0140845	0.0167079	0.107737	OLA1
GO:0009141	nucleoside triphosphate metabolic process	0.0140845	0.0167079	0.107737	OLA1
GO:0042278	purine nucleoside metabolic process	0.0138889	0.0169383	0.107737	OLA1
GO:0009123	nucleoside monophosphate metabolic process	0.0135135	0.0173989	0.107737	OLA1
GO:0044237	cellular metabolic process	3/2694	0.0181301	0.107737	NOVA1, OLA1, ELFN2
GO:0044421	extracellular region part	0.00210748	0.0186104	0.107737	OLA1, ELFN2
GO:0009119	ribonucleoside metabolic process	0.0123457	0.0190099	0.107737	OLA1
GO:0051346	negative regulation of hydrolase activity	0.0119048	0.0196996	0.107737	ELFN2
GO:0009116	nucleoside metabolic process	0.0117647	0.0199294	0.107737	OLA1
GO:1901657	glycosyl compound metabolic process	0.0113636	0.0206186	0.107737	OLA1
GO:0008380	RNA splicing	0.010989	0.0213074	0.107737	NOVA1
GO:0006397	mRNA processing	0.00990099	0.0236005	0.107737	NOVA1
GO:0005576	extracellular region	2/1081	0.0238043	0.107737	OLA1, ELFN2
GO:0008152	metabolic process	3/3005	0.0244288	0.107737	NOVA1, OLA1, ELFN2
GO:0009150	purine ribonucleotide metabolic process	0.00884956	0.0263462	0.107737	OLA1
GO:0006163	purine nucleotide metabolic process	0.00869565	0.0268032	0.107737	OLA1
GO:0016311	dephosphorylation	0.00847458	0.0274884	0.107737	ELFN2
GO:0009259	ribonucleotide metabolic process	0.00847458	0.0274884	0.107737	OLA1
GO:0019693	ribose phosphate metabolic process	0.00833333	0.0279449	0.107737	OLA1
GO:0072521	purine-containing compound metabolic process	0.00806452	0.0288575	0.107737	OLA1
GO:0005813	centrosome	0.00793651	0.0293135	0.107737	OLA1
GO:0016887	ATPase activity	0.00775194	0.0299972	0.107737	OLA1
GO:0005488	binding	3/3243	0.0300141	0.107737	NOVA1, OLA1, ELFN2
GO:0016071	mRNA metabolic process	0.00735294	0.0315909	0.107737	NOVA1
GO:0010563	negative regulation of phosphorus metabolic process	0.00735294	0.0315909	0.107737	ELFN2
GO:0045936	negative regulation of phosphate metabolic process	0.00735294	0.0315909	0.107737	ELFN2
GO:0005525	GTP binding	0.00684932	0.0338639	0.107737	OLA1
GO:0005815	microtubule organizing center	0.00675676	0.0343179	0.107737	OLA1
GO:0032561	guanyl ribonucleotide binding	0.00662252	0.0349987	0.107737	OLA1
GO:0009117	nucleotide metabolic process	0.00657895	0.0352255	0.107737	OLA1
GO:0019001	guanyl nucleotide binding	0.00657895	0.0352255	0.107737	OLA1
GO:0006753	nucleoside phosphate metabolic process	0.00649351	0.035679	0.107737	OLA1
GO:0006139	nucleobase-containing compound metabolic process	2/1374	0.0372602	0.110347	OLA1, NOVA1
GO:0046483	heterocycle metabolic process	2/1405	0.0388306	0.111025	OLA1, NOVA1
GO:0055086	nucleobase-containing small molecule metabolic process	0.00591716	0.0390748	0.111025	OLA1
GO:0006725	cellular aromatic compound metabolic process	2/1421	0.0396516	0.111025	OLA1, NOVA1
GO:0043086	negative regulation of catalytic activity	0.00561798	0.0411074	0.11219	ELFN2
GO:1901360	organic cyclic compound metabolic process	2/1457	0.0415249	0.11219	OLA1, NOVA1
GO:0005730	nucleolus	0.00480769	0.0478571	0.121029	OLA1
GO:0034641	cellular nitrogen compound metabolic process	2/1580	0.0481893	0.121029	OLA1, NOVA1
GO:0006396	RNA processing	0.0046729	0.0492023	0.121029	NOVA1
	--------------------
gga-miR-194
GO ID	GO Term	Gene ratio	P Value	Corrected P Value	Gene ID
GO:0044237	cellular metabolic process	0.00482554	4.24256e-05	0.0150146	LDLRAP1, CTDSPL, PRKAR1A, HIBADH, GPC1, CTDSPL2, PAIP2, SOCS5, USP25, EPC2, EDN1, HMGCLL1, BACH2
GO:0071704	organic substance metabolic process	0.00461484	6.76866e-05	0.0150146	LDLRAP1, CTDSPL, PRKAR1A, HIBADH, GPC1, CTDSPL2, PAIP2, SOCS5, USP25, EPC2, EDN1, HMGCLL1, BACH2
GO:0048523	negative regulation of cellular process	0.00787402	6.90159e-05	0.0150146	PRKAR1A, GPC1, CTDSPL2, PAIP2, SOCS5, USP25, EDN1, BACH2
GO:0010605	negative regulation of macromolecule metabolic process	0.0109489	0.000109554	0.0150146	PRKAR1A, PAIP2, SOCS5, USP25, EDN1, BACH2
GO:0019538	protein metabolic process	0.00634697	0.000117375	0.0150146	LDLRAP1, CTDSPL, PRKAR1A, CTDSPL2, PAIP2, SOCS5, USP25, EDN1, BACH2
GO:0048519	negative regulation of biological process	0.00727934	0.000118822	0.0150146	PRKAR1A, GPC1, CTDSPL2, PAIP2, SOCS5, USP25, EDN1, BACH2
GO:0008152	metabolic process	0.00432612	0.000131766	0.0150146	LDLRAP1, CTDSPL, PRKAR1A, HIBADH, GPC1, CTDSPL2, PAIP2, SOCS5, USP25, EPC2, EDN1, HMGCLL1, BACH2
GO:0044260	cellular macromolecule metabolic process	0.00503663	0.000137992	0.0150146	LDLRAP1, CTDSPL, PRKAR1A, GPC1, CTDSPL2, PAIP2, SOCS5, USP25, EPC2, EDN1, BACH2
GO:0098589	membrane region	0.0428571	0.000146624	0.0150146	LDLRAP1, PRKAR1A, GPC1
GO:0009892	negative regulation of metabolic process	0.010101	0.000169144	0.0150146	PRKAR1A, PAIP2, SOCS5, USP25, EDN1, BACH2
GO:1903038	negative regulation of leukocyte cell-cell adhesion	0.153846	0.000197907	0.0150146	PRKAR1A, SOCS5
GO:0050868	negative regulation of T cell activation	0.153846	0.000197907	0.0150146	PRKAR1A, SOCS5
GO:0045214	sarcomere organization	0.153846	0.000197907	0.0150146	PRKAR1A, EDN1
GO:0043170	macromolecule metabolic process	0.00466299	0.000272071	0.0162299	LDLRAP1, CTDSPL, PRKAR1A, GPC1, CTDSPL2, PAIP2, SOCS5, USP25, EPC2, EDN1, BACH2
GO:0010646	regulation of cell communication	0.00913242	0.000289658	0.0162299	LDLRAP1, GPC1, CTDSPL2, PAIP2, SOCS5, EDN1
GO:0032269	negative regulation of cellular protein metabolic process	0.0175439	0.000303452	0.0162299	PRKAR1A, SOCS5, PAIP2, EDN1
GO:0023051	regulation of signaling	0.00902256	0.000308854	0.0162299	LDLRAP1, GPC1, CTDSPL2, PAIP2, SOCS5, EDN1
GO:0044267	cellular protein metabolic process	0.00626959	0.000327617	0.0162299	CTDSPL, PRKAR1A, CTDSPL2, PAIP2, SOCS5, USP25, EDN1, BACH2
GO:0044464	cell part	0.0035203	0.000333659	0.0162299	LDLRAP1, CTDSPL, PRKAR1A, GPC1, CTDSPL2, PAIP2, SOCS5, SEPHS1, USP25, EPC2, EDN1, NOC3L, HMGCLL1, BACH2, SLC12A2
GO:0006464	cellular protein modification process	0.00726895	0.000341012	0.0162299	CTDSPL, PRKAR1A, CTDSPL2, SOCS5, USP25, EDN1, BACH2
GO:0036211	protein modification process	0.00726895	0.000341012	0.0162299	CTDSPL, PRKAR1A, CTDSPL2, SOCS5, USP25, EDN1, BACH2
GO:0005623	cell	0.00350467	0.000350666	0.0162299	LDLRAP1, CTDSPL, PRKAR1A, GPC1, CTDSPL2, PAIP2, SOCS5, SEPHS1, USP25, EPC2, EDN1, NOC3L, HMGCLL1, BACH2, SLC12A2
GO:0014855	striated muscle cell proliferation	0.111111	0.000356544	0.0162299	PRKAR1A, GPC1
GO:0051250	negative regulation of lymphocyte activation	0.1	0.000432719	0.0189398	PRKAR1A, SOCS5
GO:0043412	macromolecule modification	0.00693069	0.00045347	0.0191129	CTDSPL, PRKAR1A, CTDSPL2, SOCS5, USP25, EDN1, BACH2
GO:0030239	myofibril assembly	0.0909091	0.000516106	0.020976	PRKAR1A, EDN1
GO:0080090	regulation of primary metabolic process	0.00581818	0.000538599	0.0211354	PRKAR1A, CTDSPL2, PAIP2, SOCS5, USP25, BACH2, EDN1, EPC2
GO:0060255	regulation of macromolecule metabolic process	0.00577617	0.000564974	0.0214314	PRKAR1A, CTDSPL2, PAIP2, SOCS5, USP25, BACH2, EDN1, EPC2
GO:0002695	negative regulation of leukocyte activation	0.0833333	0.000606664	0.0221632	PRKAR1A, SOCS5
GO:0009987	cellular process	0.00349913	0.000624164	0.0221632	LDLRAP1, CTDSPL, PRKAR1A, HIBADH, GPC1, CTDSPL2, PAIP2, SOCS5, USP25, EPC2, EDN1, NOC3L, HMGCLL1, BACH2
GO:0022408	negative regulation of cell-cell adhesion	0.08	0.00065462	0.0221632	PRKAR1A, SOCS5
GO:0048583	regulation of response to stimulus	0.00780234	0.00066217	0.0221632	LDLRAP1, GPC1, CTDSPL2, SOCS5, USP25, EDN1
GO:0050866	negative regulation of cell activation	0.0740741	0.000755864	0.0245764	PRKAR1A, SOCS5
GO:0044238	primary metabolic process	0.00411831	0.000788259	0.0249177	LDLRAP1, CTDSPL, PRKAR1A, HIBADH, CTDSPL2, PAIP2, SOCS5, USP25, BACH2, EDN1, EPC2
GO:0019222	regulation of metabolic process	0.00546075	0.000816273	0.0251059	PRKAR1A, CTDSPL2, PAIP2, SOCS5, USP25, BACH2, EDN1, EPC2
GO:0044424	intracellular part	0.00357536	0.00087111	0.0260874	LDLRAP1, CTDSPL, PRKAR1A, CTDSPL2, PAIP2, SOCS5, SEPHS1, USP25, EPC2, EDN1, NOC3L, HMGCLL1, BACH2
GO:0045936	negative regulation of phosphate metabolic process	0.0220588	0.000969153	0.0274951	PRKAR1A, SOCS5, EDN1
GO:0010563	negative regulation of phosphorus metabolic process	0.0220588	0.000969153	0.0274951	PRKAR1A, SOCS5, EDN1
GO:0031324	negative regulation of cellular metabolic process	0.00910747	0.000990596	0.0274951	PRKAR1A, SOCS5, PAIP2, BACH2, EDN1
GO:0048585	negative regulation of response to stimulus	0.0126183	0.00102542	0.0275197	CTDSPL2, USP25, SOCS5, GPC1
GO:0004860	protein kinase inhibitor activity	0.0625	0.00103985	0.0275197	PRKAR1A, SOCS5
GO:0005488	binding	0.00370028	0.00110159	0.0284912	LDLRAP1, CTDSPL, PRKAR1A, HIBADH, GPC1, PAIP2, SOCS5, SEPHS1, USP25, EDN1, NOC3L, BACH2
GO:0019210	kinase inhibitor activity	0.0588235	0.00116569	0.0288382	PRKAR1A, SOCS5
GO:0090288	negative regulation of cellular response to growth factor stimulus	0.0588235	0.00116569	0.0288382	CTDSPL2, GPC1
GO:0061061	muscle structure development	0.0204082	0.00120708	0.0292269	PRKAR1A, GPC1, EDN1
GO:0005622	intracellular	0.00343461	0.00127576	0.0302462	LDLRAP1, CTDSPL, PRKAR1A, CTDSPL2, PAIP2, SOCS5, SEPHS1, USP25, EPC2, EDN1, NOC3L, HMGCLL1, BACH2
GO:0009966	regulation of signal transduction	0.0083612	0.00144262	0.0335041	LDLRAP1, CTDSPL2, SOCS5, GPC1, EDN1
GO:0044248	cellular catabolic process	0.0113636	0.00150105	0.0340193	USP25, SOCS5, HIBADH, GPC1
GO:0044699	single-organism process	0.00355661	0.0015621	0.0340193	LDLRAP1, PRKAR1A, HIBADH, GPC1, CTDSPL2, PAIP2, SOCS5, USP25, SLC12A2, EDN1, NOC3L, HMGCLL1
GO:0044763	single-organism cellular process	0.00379049	0.00156714	0.0340193	LDLRAP1, PRKAR1A, HIBADH, GPC1, CTDSPL2, PAIP2, SOCS5, USP25, EDN1, NOC3L, HMGCLL1
GO:0007162	negative regulation of cell adhesion	0.05	0.00158472	0.0340193	PRKAR1A, SOCS5
GO:0098590	plasma membrane region	0.0184049	0.00161427	0.0340193	LDLRAP1, PRKAR1A, SLC12A2
GO:0051050	positive regulation of transport	0.0181818	0.00167049	0.034549	LDLRAP1, CTDSPL2, EDN1
GO:0051246	regulation of protein metabolic process	0.00803859	0.00171272	0.034549	PRKAR1A, USP25, SOCS5, PAIP2, EDN1
GO:0050794	regulation of cellular process	0.00402739	0.00173049	0.034549	LDLRAP1, PRKAR1A, GPC1, CTDSPL2, PAIP2, SOCS5, USP25, EPC2, EDN1, BACH2
GO:0045859	regulation of protein kinase activity	0.0172414	0.00193861	0.0375715	PRKAR1A, SOCS5, EDN1
GO:0043112	receptor metabolic process	0.0444444	0.00198092	0.0375715	LDLRAP1, EDN1
GO:0055002	striated muscle cell development	0.0444444	0.00198092	0.0375715	PRKAR1A, EDN1
GO:0031032	actomyosin structure organization	0.0434783	0.00206523	0.0385284	PRKAR1A, EDN1
GO:0050804	modulation of synaptic transmission	0.0408163	0.00232823	0.0427342	PAIP2, EDN1
GO:0043549	regulation of kinase activity	0.0159574	0.00240655	0.0434707	PRKAR1A, SOCS5, EDN1
GO:0043227	membrane-bounded organelle	0.00358073	0.00248186	0.0441306	LDLRAP1, CTDSPL, GPC1, CTDSPL2, SEPHS1, USP25, EPC2, NOC3L, HMGCLL1, BACH2, SLC12A2
GO:0050789	regulation of biological process	0.00381825	0.00257704	0.0442667	LDLRAP1, PRKAR1A, GPC1, CTDSPL2, PAIP2, SOCS5, USP25, EPC2, EDN1, BACH2
GO:0055001	muscle cell development	0.0384615	0.00260621	0.0442667	PRKAR1A, EDN1
GO:0019887	protein kinase regulator activity	0.0384615	0.00260621	0.0442667	PRKAR1A, SOCS5
GO:0045597	positive regulation of cell differentiation	0.0153846	0.00266456	0.0445665	SOCS5, GPC1, EDN1
GO:0050863	regulation of T cell activation	0.0377358	0.00270219	0.0445665	PRKAR1A, SOCS5
GO:1901575	organic substance catabolic process	0.00956938	0.00278334	0.0451937	USP25, SOCS5, HIBADH, GPC1
GO:0031323	regulation of cellular metabolic process	0.00504323	0.00284699	0.0451937	PRKAR1A, CTDSPL2, PAIP2, SOCS5, BACH2, EDN1, EPC2
GO:0009056	catabolic process	0.00947867	0.00287932	0.0451937	USP25, SOCS5, HIBADH, GPC1
GO:1903037	regulation of leukocyte cell-cell adhesion	0.0363636	0.00289907	0.0451937	PRKAR1A, SOCS5
GO:0004721	phosphoprotein phosphatase activity	0.0350877	0.00310251	0.0477116	CTDSPL2, CTDSPL
GO:0051338	regulation of transferase activity	0.0144928	0.00314544	0.0477268	PRKAR1A, SOCS5, EDN1
GO:0019207	kinase regulator activity	0.0344828	0.00320668	0.0480158	PRKAR1A, SOCS5
GO:0045121	membrane raft	0.0338983	0.00331247	0.0483281	PRKAR1A, GPC1
GO:0098857	membrane microdomain	0.0338983	0.00331247	0.0483281	PRKAR1A, GPC1
GO:1990234	transferase complex	0.0136986	0.00367653	0.0529606	PRKAR1A, EPC2, BACH2
GO:0006357	regulation of transcription from RNA polymerase II promoter	0.00873362	0.00384773	0.0543099	CTDSPL2, EPC2, BACH2, EDN1
GO:0006469	negative regulation of protein kinase activity	0.03125	0.00386565	0.0543099	PRKAR1A, SOCS5
GO:0090287	regulation of cellular response to growth factor stimulus	0.0307692	0.00398109	0.0552498	CTDSPL2, GPC1
GO:0033673	negative regulation of kinase activity	0.030303	0.00409814	0.0556638	PRKAR1A, SOCS5
GO:0070647	protein modification by small protein conjugation or removal	0.0131579	0.00410875	0.0556638	USP25, SOCS5, BACH2
GO:0065007	biological regulation	0.0035727	0.00418769	0.0557986	LDLRAP1, PRKAR1A, GPC1, CTDSPL2, PAIP2, SOCS5, USP25, EPC2, EDN1, BACH2
GO:0051146	striated muscle cell differentiation	0.0298507	0.00421677	0.0557986	PRKAR1A, EDN1
GO:0006366	transcription from RNA polymerase II promoter	0.00842105	0.00437386	0.0560698	CTDSPL2, EPC2, BACH2, EDN1
GO:0007167	enzyme linked receptor protein signaling pathway	0.0128205	0.0044134	0.0560698	CTDSPL2, SOCS5, GPC1
GO:0031625	ubiquitin protein ligase binding	0.0289855	0.00445878	0.0560698	PRKAR1A, USP25
GO:0006796	phosphate-containing compound metabolic process	0.00639386	0.00455721	0.0560698	CTDSPL2, CTDSPL, PRKAR1A, SOCS5, EDN1
GO:0044265	cellular macromolecule catabolic process	0.0126582	0.00457074	0.0560698	USP25, SOCS5, GPC1
GO:0006793	phosphorus metabolic process	0.0063857	0.0045817	0.0560698	CTDSPL2, CTDSPL, PRKAR1A, SOCS5, EDN1
GO:0044389	ubiquitin-like protein ligase binding	0.0285714	0.00458215	0.0560698	PRKAR1A, USP25
GO:0005515	protein binding	0.00458115	0.00483359	0.0585173	LDLRAP1, PRKAR1A, GPC1, SOCS5, SEPHS1, USP25, EDN1
GO:0051249	regulation of lymphocyte activation	0.0273973	0.00496168	0.0594357	PRKAR1A, SOCS5
GO:0006470	protein dephosphorylation	0.027027	0.00509132	0.0603533	CTDSPL2, CTDSPL
GO:0051348	negative regulation of transferase activity	0.0266667	0.0052225	0.0608763	PRKAR1A, SOCS5
GO:0048518	positive regulation of biological process	0.00508906	0.00562853	0.0608763	LDLRAP1, GPC1, CTDSPL2, PAIP2, SOCS5, EDN1
GO:0009968	negative regulation of signal transduction	0.0116732	0.0057069	0.0608763	CTDSPL2, SOCS5, GPC1
GO:0043226	organelle	0.00321449	0.00576164	0.0608763	LDLRAP1, CTDSPL, GPC1, CTDSPL2, SEPHS1, USP25, EPC2, NOC3L, HMGCLL1, BACH2, SLC12A2
GO:0010927	cellular component assembly involved in morphogenesis	0.025	0.0059016	0.0608763	PRKAR1A, EDN1
GO:0022407	regulation of cell-cell adhesion	0.025	0.0059016	0.0608763	PRKAR1A, SOCS5
GO:0051094	positive regulation of developmental process	0.0112782	0.00626868	0.0608763	SOCS5, GPC1, EDN1
GO:0002683	negative regulation of immune system process	0.0240964	0.00632743	0.0608763	PRKAR1A, SOCS5
GO:0016791	phosphatase activity	0.0235294	0.0066189	0.0608763	CTDSPL2, CTDSPL
GO:0042176	regulation of protein catabolic process	0.0232558	0.0067669	0.0608763	USP25, SOCS5
GO:0098805	whole membrane	0.0109091	0.00686251	0.0608763	LDLRAP1, PRKAR1A, GPC1
GO:0002694	regulation of leukocyte activation	0.0229885	0.0069164	0.0608763	PRKAR1A, SOCS5
GO:0030154	cell differentiation	0.00576037	0.00702852	0.0608763	NOC3L, PRKAR1A, SOCS5, GPC1, EDN1
GO:0010648	negative regulation of cell communication	0.0107914	0.00706765	0.0608763	CTDSPL2, SOCS5, GPC1
GO:0023057	negative regulation of signaling	0.0107914	0.00706765	0.0608763	CTDSPL2, SOCS5, GPC1
GO:0009057	macromolecule catabolic process	0.0106383	0.00734682	0.0608763	USP25, SOCS5, GPC1
GO:2000112	regulation of cellular macromolecule biosynthetic process	0.00563063	0.00771658	0.0608763	CTDSPL2, PAIP2, EPC2, BACH2, EDN1
GO:0010033	response to organic substance	0.00713012	0.00779076	0.0608763	CTDSPL2, USP25, SOCS5, GPC1
GO:0004857	enzyme inhibitor activity	0.0215054	0.00784472	0.0608763	PRKAR1A, SOCS5
GO:0050865	regulation of cell activation	0.0212766	0.00800462	0.0608763	PRKAR1A, SOCS5
GO:0014706	striated muscle tissue development	0.0208333	0.00832882	0.0608763	PRKAR1A, GPC1
GO:0070325	lipoprotein particle receptor binding	0.2	0.00837351	0.0608763	LDLRAP1
GO:0010613	positive regulation of cardiac muscle hypertrophy	0.2	0.00837351	0.0608763	EDN1
GO:0014742	positive regulation of muscle hypertrophy	0.2	0.00837351	0.0608763	EDN1
GO:0043372	positive regulation of CD4-positive, alpha-beta T cell differentiation	0.2	0.00837351	0.0608763	SOCS5
GO:2000479	regulation of cAMP-dependent protein kinase activity	0.2	0.00837351	0.0608763	PRKAR1A
GO:0010870	positive regulation of receptor biosynthetic process	0.2	0.00837351	0.0608763	EDN1
GO:0031588	nucleotide-activated protein kinase complex	0.2	0.00837351	0.0608763	PRKAR1A
GO:0010460	positive regulation of heart rate	0.2	0.00837351	0.0608763	EDN1
GO:0002825	regulation of T-helper 1 type immune response	0.2	0.00837351	0.0608763	SOCS5
GO:0008519	ammonium transmembrane transporter activity	0.2	0.00837351	0.0608763	SLC12A2
GO:0030131	clathrin adaptor complex	0.2	0.00837351	0.0608763	LDLRAP1
GO:0071108	protein K48-linked deubiquitination	0.2	0.00837351	0.0608763	USP25
GO:0034236	protein kinase A catalytic subunit binding	0.2	0.00837351	0.0608763	PRKAR1A
GO:1902725	negative regulation of satellite cell differentiation	0.2	0.00837351	0.0608763	GPC1
GO:0032268	regulation of cellular protein metabolic process	0.00695652	0.00847617	0.0608763	PRKAR1A, SOCS5, PAIP2, EDN1
GO:0010556	regulation of macromolecule biosynthetic process	0.00548847	0.00856486	0.0608763	CTDSPL2, PAIP2, EPC2, BACH2, EDN1
GO:0042692	muscle cell differentiation	0.0204082	0.00865886	0.0608763	PRKAR1A, EDN1
GO:0001933	negative regulation of protein phosphorylation	0.0204082	0.00865886	0.0608763	PRKAR1A, SOCS5
GO:0051240	positive regulation of multicellular organismal process	0.00983607	0.00907906	0.0608763	SOCS5, GPC1, EDN1
GO:0060537	muscle tissue development	0.019802	0.0091648	0.0608763	PRKAR1A, GPC1
GO:0019901	protein kinase binding	0.0194175	0.00950929	0.0608763	PRKAR1A, SOCS5
GO:0007166	cell surface receptor signaling pathway	0.00671141	0.00957705	0.0608763	CTDSPL2, SOCS5, GPC1, EDN1
GO:0070489	T cell aggregation	0.0192308	0.00968369	0.0608763	PRKAR1A, SOCS5
GO:0042110	T cell activation	0.0192308	0.00968369	0.0608763	PRKAR1A, SOCS5
GO:0071593	lymphocyte aggregation	0.0192308	0.00968369	0.0608763	PRKAR1A, SOCS5
GO:0007205	protein kinase C-activating G-protein coupled receptor signaling pathway	0.166667	0.00976245	0.0608763	EDN1
GO:0007588	excretion	0.166667	0.00976245	0.0608763	EDN1
GO:2000272	negative regulation of receptor activity	0.166667	0.00976245	0.0608763	SOCS5
GO:0045182	translation regulator activity	0.166667	0.00976245	0.0608763	PAIP2
GO:0070536	protein K63-linked deubiquitination	0.166667	0.00976245	0.0608763	USP25
GO:0042059	negative regulation of epidermal growth factor receptor signaling pathway	0.166667	0.00976245	0.0608763	SOCS5
GO:2001015	negative regulation of skeletal muscle cell differentiation	0.166667	0.00976245	0.0608763	GPC1
GO:0051482	positive regulation of cytosolic calcium ion concentration involved in phospholipase C-activating G-protein coupled signaling pathway	0.166667	0.00976245	0.0608763	EDN1
GO:0014821	phasic smooth muscle contraction	0.166667	0.00976245	0.0608763	EDN1
GO:0007176	regulation of epidermal growth factor-activated receptor activity	0.166667	0.00976245	0.0608763	SOCS5
GO:0042130	negative regulation of T cell proliferation	0.166667	0.00976245	0.0608763	PRKAR1A
GO:0061099	negative regulation of protein tyrosine kinase activity	0.166667	0.00976245	0.0608763	SOCS5
GO:0040037	negative regulation of fibroblast growth factor receptor signaling pathway	0.166667	0.00976245	0.0608763	GPC1
GO:0015696	ammonium transport	0.166667	0.00976245	0.0608763	SLC12A2
GO:1904293	negative regulation of ERAD pathway	0.166667	0.00976245	0.0608763	USP25
GO:0043189	H4/H2A histone acetyltransferase complex	0.166667	0.00976245	0.0608763	EPC2
GO:0045334	clathrin-coated endocytic vesicle	0.166667	0.00976245	0.0608763	LDLRAP1
GO:0030552	cAMP binding	0.166667	0.00976245	0.0608763	PRKAR1A
GO:1902562	H4 histone acetyltransferase complex	0.166667	0.00976245	0.0608763	EPC2
GO:0045309	protein phosphorylated amino acid binding	0.166667	0.00976245	0.0608763	LDLRAP1
GO:0043370	regulation of CD4-positive, alpha-beta T cell differentiation	0.166667	0.00976245	0.0608763	SOCS5
GO:0035267	NuA4 histone acetyltransferase complex	0.166667	0.00976245	0.0608763	EPC2
GO:0071900	regulation of protein serine/threonine kinase activity	0.0190476	0.00985952	0.0608763	PRKAR1A, EDN1
GO:0070486	leukocyte aggregation	0.0188679	0.0100368	0.0608763	PRKAR1A, SOCS5
GO:0080135	regulation of cellular response to stress	0.0188679	0.0100368	0.0608763	USP25, EDN1
GO:0065009	regulation of molecular function	0.00660066	0.0101327	0.0608763	LDLRAP1, PRKAR1A, SOCS5, EDN1
GO:2000113	negative regulation of cellular macromolecule biosynthetic process	0.00943396	0.0101555	0.0608763	PAIP2, BACH2, EDN1
GO:0042326	negative regulation of phosphorylation	0.0186916	0.0102154	0.0608763	PRKAR1A, SOCS5
GO:0031326	regulation of cellular biosynthetic process	0.00524109	0.0103221	0.0608763	CTDSPL2, PAIP2, EPC2, BACH2, EDN1
GO:0001932	regulation of protein phosphorylation	0.00931677	0.010501	0.0608763	PRKAR1A, SOCS5, EDN1
GO:0048869	cellular developmental process	0.00521376	0.0105415	0.0608763	NOC3L, PRKAR1A, SOCS5, GPC1, EDN1
GO:0042578	phosphoric ester hydrolase activity	0.0183486	0.010577	0.0608763	CTDSPL2, CTDSPL
GO:1903827	regulation of cellular protein localization	0.0183486	0.010577	0.0608763	LDLRAP1, CTDSPL2
GO:0009889	regulation of biosynthetic process	0.00519211	0.0107193	0.0608763	CTDSPL2, PAIP2, EPC2, BACH2, EDN1
GO:0010558	negative regulation of macromolecule biosynthetic process	0.00923077	0.0107646	0.0608763	PAIP2, BACH2, EDN1
GO:0051171	regulation of nitrogen compound metabolic process	0.00514933	0.011081	0.0608763	CTDSPL2, PAIP2, EPC2, BACH2, EDN1
GO:0019900	kinase binding	0.0178571	0.0111299	0.0608763	PRKAR1A, SOCS5
GO:0009894	regulation of catabolic process	0.0178571	0.0111299	0.0608763	USP25, SOCS5
GO:0042092	type 2 immune response	0.142857	0.0111495	0.0608763	SOCS5
GO:0030140	trans-Golgi network transport vesicle	0.142857	0.0111495	0.0608763	LDLRAP1
GO:0045581	negative regulation of T cell differentiation	0.142857	0.0111495	0.0608763	SOCS5
GO:0014743	regulation of muscle hypertrophy	0.142857	0.0111495	0.0608763	EDN1
GO:2000516	positive regulation of CD4-positive, alpha-beta T cell activation	0.142857	0.0111495	0.0608763	SOCS5
GO:0045840	positive regulation of mitotic nuclear division	0.142857	0.0111495	0.0608763	EDN1
GO:0014829	vascular smooth muscle contraction	0.142857	0.0111495	0.0608763	EDN1
GO:0010869	regulation of receptor biosynthetic process	0.142857	0.0111495	0.0608763	EDN1
GO:0098801	regulation of renal system process	0.142857	0.0111495	0.0608763	EDN1
GO:0014842	regulation of skeletal muscle satellite cell proliferation	0.142857	0.0111495	0.0608763	GPC1
GO:1901185	negative regulation of ERBB signaling pathway	0.142857	0.0111495	0.0608763	SOCS5
GO:0014841	skeletal muscle satellite cell proliferation	0.142857	0.0111495	0.0608763	GPC1
GO:0043236	laminin binding	0.142857	0.0111495	0.0608763	GPC1
GO:0006516	glycoprotein catabolic process	0.142857	0.0111495	0.0608763	GPC1
GO:0030666	endocytic vesicle membrane	0.142857	0.0111495	0.0608763	LDLRAP1
GO:0030665	clathrin-coated vesicle membrane	0.142857	0.0111495	0.0608763	LDLRAP1
GO:0014816	skeletal muscle satellite cell differentiation	0.142857	0.0111495	0.0608763	GPC1
GO:0045823	positive regulation of heart contraction	0.142857	0.0111495	0.0608763	EDN1
GO:1904292	regulation of ERAD pathway	0.142857	0.0111495	0.0608763	USP25
GO:0002828	regulation of type 2 immune response	0.142857	0.0111495	0.0608763	SOCS5
GO:0048642	negative regulation of skeletal muscle tissue development	0.142857	0.0111495	0.0608763	GPC1
GO:0010611	regulation of cardiac muscle hypertrophy	0.142857	0.0111495	0.0608763	EDN1
GO:0044700	single organism signaling	0.00439883	0.0111635	0.0608763	LDLRAP1, GPC1, CTDSPL2, PAIP2, SOCS5, EDN1
GO:0005886	plasma membrane	0.00512821	0.011265	0.0608763	LDLRAP1, SEPHS1, PRKAR1A, SLC12A2, GPC1
GO:0023052	signaling	0.00438917	0.0112769	0.0608763	LDLRAP1, GPC1, CTDSPL2, PAIP2, SOCS5, EDN1
GO:0010468	regulation of gene expression	0.00512295	0.0113114	0.0608763	CTDSPL2, PAIP2, EPC2, BACH2, EDN1
GO:0044707	single-multicellular organism process	0.00438276	0.011353	0.0608763	LDLRAP1, PRKAR1A, GPC1, PAIP2, SOCS5, EDN1
GO:0042127	regulation of cell proliferation	0.00900901	0.0114864	0.0608763	PRKAR1A, GPC1, EDN1
GO:1902494	catalytic complex	0.00900901	0.0114864	0.0608763	PRKAR1A, EPC2, BACH2
GO:0007159	leukocyte cell-cell adhesion	0.0175439	0.0115055	0.0608763	PRKAR1A, SOCS5
GO:0007154	cell communication	0.00436364	0.0115835	0.0608763	LDLRAP1, GPC1, CTDSPL2, PAIP2, SOCS5, EDN1
GO:0043231	intracellular membrane-bounded organelle	0.00328228	0.0117227	0.0608763	LDLRAP1, CTDSPL, CTDSPL2, SEPHS1, USP25, BACH2, NOC3L, HMGCLL1, EPC2
GO:0010647	positive regulation of cell communication	0.00887574	0.0119514	0.0608763	LDLRAP1, PAIP2, EDN1
GO:0023056	positive regulation of signaling	0.00879765	0.0122356	0.0608763	LDLRAP1, PAIP2, EDN1
GO:0016311	dephosphorylation	0.0169492	0.0122733	0.0608763	CTDSPL2, CTDSPL
GO:0031327	negative regulation of cellular biosynthetic process	0.00877193	0.0123312	0.0608763	PAIP2, BACH2, EDN1
GO:0009890	negative regulation of biosynthetic process	0.00874636	0.0124273	0.0608763	PAIP2, BACH2, EDN1
GO:0042325	regulation of phosphorylation	0.00874636	0.0124273	0.0608763	PRKAR1A, SOCS5, EDN1
GO:0043507	positive regulation of JUN kinase activity	0.125	0.0125347	0.0608763	EDN1
GO:0046457	prostanoid biosynthetic process	0.125	0.0125347	0.0608763	EDN1
GO:0014856	skeletal muscle cell proliferation	0.125	0.0125347	0.0608763	GPC1
GO:0014857	regulation of skeletal muscle cell proliferation	0.125	0.0125347	0.0608763	GPC1
GO:0030118	clathrin coat	0.125	0.0125347	0.0608763	LDLRAP1
GO:0001516	prostaglandin biosynthetic process	0.125	0.0125347	0.0608763	EDN1
GO:0046638	positive regulation of alpha-beta T cell differentiation	0.125	0.0125347	0.0608763	SOCS5
GO:0007589	body fluid secretion	0.125	0.0125347	0.0608763	EDN1
GO:0032800	receptor biosynthetic process	0.125	0.0125347	0.0608763	EDN1
GO:0031594	neuromuscular junction	0.125	0.0125347	0.0608763	PRKAR1A
GO:0048260	positive regulation of receptor-mediated endocytosis	0.125	0.0125347	0.0608763	LDLRAP1
GO:0007585	respiratory gaseous exchange	0.125	0.0125347	0.0608763	EDN1
GO:0060291	long-term synaptic potentiation	0.125	0.0125347	0.0608763	PAIP2
GO:0046006	regulation of activated T cell proliferation	0.125	0.0125347	0.0608763	PRKAR1A
GO:0071944	cell periphery	0.00497512	0.0127128	0.0608763	LDLRAP1, SEPHS1, PRKAR1A, SLC12A2, GPC1
GO:0051172	negative regulation of nitrogen compound metabolic process	0.00867052	0.0127179	0.0608763	PAIP2, BACH2, EDN1
GO:0044710	single-organism metabolic process	0.00491642	0.0133261	0.0608763	LDLRAP1, HMGCLL1, USP25, HIBADH, EDN1
GO:0005102	receptor binding	0.00849858	0.0134114	0.0608763	LDLRAP1, SOCS5, EDN1
GO:0010629	negative regulation of gene expression	0.00849858	0.0134114	0.0608763	PAIP2, BACH2, EDN1
GO:0044283	small molecule biosynthetic process	0.016129	0.0134659	0.0608763	HMGCLL1, EDN1
GO:0019899	enzyme binding	0.00840336	0.0138172	0.0608763	PRKAR1A, USP25, SOCS5
GO:0098916	anterograde trans-synaptic signaling	0.015873	0.0138743	0.0608763	PAIP2, EDN1
GO:0099536	synaptic signaling	0.015873	0.0138743	0.0608763	PAIP2, EDN1
GO:0007268	chemical synaptic transmission	0.015873	0.0138743	0.0608763	PAIP2, EDN1
GO:0099537	trans-synaptic signaling	0.015873	0.0138743	0.0608763	PAIP2, EDN1
GO:0030201	heparan sulfate proteoglycan metabolic process	0.111111	0.0139179	0.0608763	GPC1
GO:0030803	negative regulation of cyclic nucleotide biosynthetic process	0.111111	0.0139179	0.0608763	EDN1
GO:0030818	negative regulation of cAMP biosynthetic process	0.111111	0.0139179	0.0608763	EDN1
GO:0046637	regulation of alpha-beta T cell differentiation	0.111111	0.0139179	0.0608763	SOCS5
GO:2000514	regulation of CD4-positive, alpha-beta T cell activation	0.111111	0.0139179	0.0608763	SOCS5
GO:0055078	sodium ion homeostasis	0.111111	0.0139179	0.0608763	EDN1
GO:0051018	protein kinase A binding	0.111111	0.0139179	0.0608763	PRKAR1A
GO:0050672	negative regulation of lymphocyte proliferation	0.111111	0.0139179	0.0608763	PRKAR1A
GO:0006693	prostaglandin metabolic process	0.111111	0.0139179	0.0608763	EDN1
GO:0048016	inositol phosphate-mediated signaling	0.111111	0.0139179	0.0608763	EDN1
GO:0050798	activated T cell proliferation	0.111111	0.0139179	0.0608763	PRKAR1A
GO:0032945	negative regulation of mononuclear cell proliferation	0.111111	0.0139179	0.0608763	PRKAR1A
GO:0006692	prostanoid metabolic process	0.111111	0.0139179	0.0608763	EDN1
GO:0030291	protein serine/threonine kinase inhibitor activity	0.111111	0.0139179	0.0608763	PRKAR1A
GO:0030119	AP-type membrane coat adaptor complex	0.111111	0.0139179	0.0608763	LDLRAP1
GO:0051049	regulation of transport	0.00837989	0.0139198	0.0608763	LDLRAP1, CTDSPL2, EDN1
GO:0045595	regulation of cell differentiation	0.00835655	0.0140227	0.0608763	SOCS5, GPC1, EDN1
GO:0031400	negative regulation of protein modification process	0.0153846	0.0147071	0.0608763	PRKAR1A, SOCS5
GO:0044249	cellular biosynthetic process	0.00414079	0.0147075	0.0608763	CTDSPL2, PAIP2, BACH2, EDN1, HMGCLL1, EPC2
GO:0008285	negative regulation of cell proliferation	0.0152672	0.0149186	0.0608763	PRKAR1A, GPC1
GO:0030276	clathrin binding	0.1	0.0152993	0.0608763	LDLRAP1
GO:0032947	protein complex scaffold	0.1	0.0152993	0.0608763	LDLRAP1
GO:0030809	negative regulation of nucleotide biosynthetic process	0.1	0.0152993	0.0608763	EDN1
GO:0030551	cyclic nucleotide binding	0.1	0.0152993	0.0608763	PRKAR1A
GO:0005154	epidermal growth factor receptor binding	0.1	0.0152993	0.0608763	SOCS5
GO:0045178	basal part of cell	0.1	0.0152993	0.0608763	LDLRAP1
GO:0030815	negative regulation of cAMP metabolic process	0.1	0.0152993	0.0608763	EDN1
GO:0017134	fibroblast growth factor binding	0.1	0.0152993	0.0608763	GPC1
GO:0045620	negative regulation of lymphocyte differentiation	0.1	0.0152993	0.0608763	SOCS5
GO:0060038	cardiac muscle cell proliferation	0.1	0.0152993	0.0608763	PRKAR1A
GO:0030800	negative regulation of cyclic nucleotide metabolic process	0.1	0.0152993	0.0608763	EDN1
GO:0048661	positive regulation of smooth muscle cell proliferation	0.1	0.0152993	0.0608763	EDN1
GO:0006611	protein export from nucleus	0.1	0.0152993	0.0608763	CTDSPL2
GO:1900372	negative regulation of purine nucleotide biosynthetic process	0.1	0.0152993	0.0608763	EDN1
GO:0014897	striated muscle hypertrophy	0.1	0.0152993	0.0608763	EDN1
GO:0003300	cardiac muscle hypertrophy	0.1	0.0152993	0.0608763	EDN1
GO:0030120	vesicle coat	0.1	0.0152993	0.0608763	LDLRAP1
GO:2001014	regulation of skeletal muscle cell differentiation	0.1	0.0152993	0.0608763	GPC1
GO:0051353	positive regulation of oxidoreductase activity	0.1	0.0152993	0.0608763	EDN1
GO:0050732	negative regulation of peptidyl-tyrosine phosphorylation	0.1	0.0152993	0.0608763	SOCS5
GO:0070664	negative regulation of leukocyte proliferation	0.1	0.0152993	0.0608763	PRKAR1A
GO:0042982	amyloid precursor protein metabolic process	0.1	0.0152993	0.0608763	LDLRAP1
GO:0014896	muscle hypertrophy	0.1	0.0152993	0.0608763	EDN1
GO:0030155	regulation of cell adhesion	0.0147059	0.0159959	0.0634261	PRKAR1A, SOCS5
GO:0048522	positive regulation of cellular process	0.00468604	0.0160989	0.06348	LDLRAP1, PAIP2, SOCS5, GPC1, EDN1
GO:1901576	organic substance biosynthetic process	0.00404858	0.0162763	0.06348	CTDSPL2, PAIP2, BACH2, EDN1, HMGCLL1, EPC2
GO:0046649	lymphocyte activation	0.0144928	0.0164359	0.06348	PRKAR1A, SOCS5
GO:0015296	anion:cation symporter activity	0.0909091	0.0166788	0.06348	SLC12A2
GO:0043502	regulation of muscle adaptation	0.0909091	0.0166788	0.06348	EDN1
GO:0030660	Golgi-associated vesicle membrane	0.0909091	0.0166788	0.06348	LDLRAP1
GO:0005905	clathrin-coated pit	0.0909091	0.0166788	0.06348	LDLRAP1
GO:0042088	T-helper 1 type immune response	0.0909091	0.0166788	0.06348	SOCS5
GO:0042093	T-helper cell differentiation	0.0909091	0.0166788	0.06348	SOCS5
GO:0051785	positive regulation of nuclear division	0.0909091	0.0166788	0.06348	EDN1
GO:0001569	patterning of blood vessels	0.0909091	0.0166788	0.06348	EDN1
GO:0006636	unsaturated fatty acid biosynthetic process	0.0909091	0.0166788	0.06348	EDN1
GO:0006511	ubiquitin-dependent protein catabolic process	0.0141844	0.0171056	0.0648873	USP25, SOCS5
GO:0032501	multicellular organismal process	0.004	0.0171799	0.0649524	LDLRAP1, PRKAR1A, GPC1, PAIP2, SOCS5, EDN1
GO:0019941	modification-dependent protein catabolic process	0.0140845	0.0173314	0.0650261	USP25, SOCS5
GO:0048584	positive regulation of response to stimulus	0.00767263	0.0175505	0.0650261	LDLRAP1, SOCS5, EDN1
GO:0009058	biosynthetic process	0.00397088	0.017749	0.0650261	CTDSPL2, PAIP2, BACH2, EDN1, HMGCLL1, EPC2
GO:0007507	heart development	0.0137931	0.0180165	0.0650261	PRKAR1A, EDN1
GO:0046456	icosanoid biosynthetic process	0.0833333	0.0180565	0.0650261	EDN1
GO:0097006	regulation of plasma lipoprotein particle levels	0.0833333	0.0180565	0.0650261	LDLRAP1
GO:0001990	regulation of systemic arterial blood pressure by hormone	0.0833333	0.0180565	0.0650261	EDN1
GO:0055017	cardiac muscle tissue growth	0.0833333	0.0180565	0.0650261	PRKAR1A
GO:1903573	negative regulation of response to endoplasmic reticulum stress	0.0833333	0.0180565	0.0650261	USP25
GO:0043506	regulation of JUN kinase activity	0.0833333	0.0180565	0.0650261	EDN1
GO:0043500	muscle adaptation	0.0833333	0.0180565	0.0650261	EDN1
GO:0048643	positive regulation of skeletal muscle tissue development	0.0833333	0.0180565	0.0650261	GPC1
GO:0001540	beta-amyloid binding	0.0833333	0.0180565	0.0650261	LDLRAP1
GO:0002294	CD4-positive, alpha-beta T cell differentiation involved in immune response	0.0833333	0.0180565	0.0650261	SOCS5
GO:0040036	regulation of fibroblast growth factor receptor signaling pathway	0.0833333	0.0180565	0.0650261	GPC1
GO:0019220	regulation of phosphate metabolic process	0.0075188	0.0185032	0.0660115	PRKAR1A, SOCS5, EDN1
GO:0051174	regulation of phosphorus metabolic process	0.0075188	0.0185032	0.0660115	PRKAR1A, SOCS5, EDN1
GO:0031399	regulation of protein modification process	0.0075	0.0186243	0.0660115	PRKAR1A, SOCS5, EDN1
GO:0043632	modification-dependent macromolecule catabolic process	0.0135135	0.018713	0.0660115	USP25, SOCS5
GO:0007169	transmembrane receptor protein tyrosine kinase signaling pathway	0.0134228	0.0189476	0.0660115	SOCS5, GPC1
GO:0048513	animal organ development	0.00543478	0.0193356	0.0660115	PRKAR1A, SOCS5, GPC1, EDN1
GO:0048729	tissue morphogenesis	0.013245	0.0194207	0.0660115	PRKAR1A, EDN1
GO:0002287	alpha-beta T cell activation involved in immune response	0.0769231	0.0194322	0.0660115	SOCS5
GO:0048259	regulation of receptor-mediated endocytosis	0.0769231	0.0194322	0.0660115	LDLRAP1
GO:0050840	extracellular matrix binding	0.0769231	0.0194322	0.0660115	GPC1
GO:0060419	heart growth	0.0769231	0.0194322	0.0660115	PRKAR1A
GO:0046635	positive regulation of alpha-beta T cell activation	0.0769231	0.0194322	0.0660115	SOCS5
GO:0048635	negative regulation of muscle organ development	0.0769231	0.0194322	0.0660115	GPC1
GO:0045843	negative regulation of striated muscle tissue development	0.0769231	0.0194322	0.0660115	GPC1
GO:0030971	receptor tyrosine kinase binding	0.0769231	0.0194322	0.0660115	SOCS5
GO:0051117	ATPase binding	0.0769231	0.0194322	0.0660115	USP25
GO:0002293	alpha-beta T cell differentiation involved in immune response	0.0769231	0.0194322	0.0660115	SOCS5
GO:0035591	signaling adaptor activity	0.0769231	0.0194322	0.0660115	LDLRAP1
GO:0042058	regulation of epidermal growth factor receptor signaling pathway	0.0769231	0.0194322	0.0660115	SOCS5
GO:0045596	negative regulation of cell differentiation	0.0130719	0.0198988	0.0671952	SOCS5, GPC1
GO:0030036	actin cytoskeleton organization	0.0130719	0.0198988	0.0671952	PRKAR1A, EDN1
GO:0051716	cellular response to stimulus	0.00386349	0.0200433	0.0674831	LDLRAP1, GPC1, CTDSPL2, SOCS5, USP25, EDN1
GO:0008283	cell proliferation	0.00721154	0.0206225	0.0686299	PRKAR1A, GPC1, EDN1
GO:0090003	regulation of establishment of protein localization to plasma membrane	0.0714286	0.0208061	0.0686299	LDLRAP1
GO:1901862	negative regulation of muscle tissue development	0.0714286	0.0208061	0.0686299	GPC1
GO:0045582	positive regulation of T cell differentiation	0.0714286	0.0208061	0.0686299	SOCS5
GO:1901184	regulation of ERBB signaling pathway	0.0714286	0.0208061	0.0686299	SOCS5
GO:0003044	regulation of systemic arterial blood pressure mediated by a chemical signal	0.0714286	0.0208061	0.0686299	EDN1
GO:0002292	T cell differentiation involved in immune response	0.0714286	0.0208061	0.0686299	SOCS5
GO:0042221	response to chemical	0.00529101	0.0210969	0.069388	CTDSPL2, USP25, SOCS5, GPC1
GO:0045321	leukocyte activation	0.0125	0.0216106	0.0701074	PRKAR1A, SOCS5
GO:0071363	cellular response to growth factor stimulus	0.0124224	0.0218601	0.0701074	CTDSPL2, GPC1
GO:0070201	regulation of establishment of protein localization	0.0124224	0.0218601	0.0701074	LDLRAP1, CTDSPL2
GO:0071705	nitrogen compound transport	0.0123457	0.0221107	0.0701074	SLC12A2, EDN1
GO:0060341	regulation of cellular localization	0.0123457	0.0221107	0.0701074	LDLRAP1, CTDSPL2
GO:0055092	sterol homeostasis	0.0666667	0.0221781	0.0701074	LDLRAP1
GO:0001772	immunological synapse	0.0666667	0.0221781	0.0701074	PRKAR1A
GO:1990782	protein tyrosine kinase binding	0.0666667	0.0221781	0.0701074	SOCS5
GO:0019229	regulation of vasoconstriction	0.0666667	0.0221781	0.0701074	EDN1
GO:0002698	negative regulation of immune effector process	0.0666667	0.0221781	0.0701074	SOCS5
GO:0002824	positive regulation of adaptive immune response based on somatic recombination of immune receptors built from immunoglobulin superfamily domains	0.0666667	0.0221781	0.0701074	SOCS5
GO:0042632	cholesterol homeostasis	0.0666667	0.0221781	0.0701074	LDLRAP1
GO:0051341	regulation of oxidoreductase activity	0.0666667	0.0221781	0.0701074	EDN1
GO:0002821	positive regulation of adaptive immune response	0.0666667	0.0221781	0.0701074	SOCS5
GO:0044712	single-organism catabolic process	0.0122699	0.0223625	0.0702998	USP25, HIBADH
GO:0030029	actin filament-based process	0.0122699	0.0223625	0.0702998	PRKAR1A, EDN1
GO:0009888	tissue development	0.00696056	0.0225996	0.0708494	PRKAR1A, GPC1, EDN1
GO:0044271	cellular nitrogen compound biosynthetic process	0.00428816	0.0226861	0.0709252	CTDSPL2, PAIP2, EPC2, BACH2, EDN1
GO:0048598	embryonic morphogenesis	0.0121212	0.0228698	0.0713035	PRKAR1A, EDN1
GO:0070848	response to growth factor	0.0120482	0.0231252	0.071461	CTDSPL2, GPC1
GO:0034645	cellular macromolecule biosynthetic process	0.00426621	0.0231345	0.071461	CTDSPL2, PAIP2, EPC2, BACH2, EDN1
GO:0016337	single organismal cell-cell adhesion	0.011976	0.0233818	0.071461	PRKAR1A, SOCS5
GO:0002027	regulation of heart rate	0.0625	0.0235482	0.071461	EDN1
GO:0048660	regulation of smooth muscle cell proliferation	0.0625	0.0235482	0.071461	EDN1
GO:1902117	positive regulation of organelle assembly	0.0625	0.0235482	0.071461	EDN1
GO:0046634	regulation of alpha-beta T cell activation	0.0625	0.0235482	0.071461	SOCS5
GO:1900543	negative regulation of purine nucleotide metabolic process	0.0625	0.0235482	0.071461	EDN1
GO:0030514	negative regulation of BMP signaling pathway	0.0625	0.0235482	0.071461	CTDSPL2
GO:0043367	CD4-positive, alpha-beta T cell differentiation	0.0625	0.0235482	0.071461	SOCS5
GO:0070925	organelle assembly	0.0117647	0.0241587	0.0724201	PRKAR1A, EDN1
GO:0051603	proteolysis involved in cellular protein catabolic process	0.0117647	0.0241587	0.0724201	USP25, SOCS5
GO:0043229	intracellular organelle	0.00289762	0.0248701	0.0724201	LDLRAP1, CTDSPL, CTDSPL2, SEPHS1, USP25, BACH2, NOC3L, HMGCLL1, EPC2
GO:0006355	regulation of transcription, DNA-templated	0.00502513	0.0249107	0.0724201	CTDSPL2, EPC2, BACH2, EDN1
GO:1902106	negative regulation of leukocyte differentiation	0.0588235	0.0249165	0.0724201	SOCS5
GO:1903524	positive regulation of blood circulation	0.0588235	0.0249165	0.0724201	EDN1
GO:0033559	unsaturated fatty acid metabolic process	0.0588235	0.0249165	0.0724201	EDN1
GO:0051219	phosphoprotein binding	0.0588235	0.0249165	0.0724201	LDLRAP1
GO:0050777	negative regulation of immune response	0.0588235	0.0249165	0.0724201	SOCS5
GO:0045980	negative regulation of nucleotide metabolic process	0.0588235	0.0249165	0.0724201	EDN1
GO:0007613	memory	0.0588235	0.0249165	0.0724201	PAIP2
GO:0045621	positive regulation of lymphocyte differentiation	0.0588235	0.0249165	0.0724201	SOCS5
GO:0030662	coated vesicle membrane	0.0588235	0.0249165	0.0724201	LDLRAP1
GO:1902554	serine/threonine protein kinase complex	0.0588235	0.0249165	0.0724201	PRKAR1A
GO:0051155	positive regulation of striated muscle cell differentiation	0.0588235	0.0249165	0.0724201	EDN1
GO:0048659	smooth muscle cell proliferation	0.0588235	0.0249165	0.0724201	EDN1
GO:0008284	positive regulation of cell proliferation	0.0115607	0.0249461	0.0724201	GPC1, EDN1
GO:0005829	cytosol	0.00668151	0.0251051	0.0724212	LDLRAP1, HMGCLL1, EDN1
GO:0009059	macromolecule biosynthetic process	0.00416667	0.025304	0.0724212	CTDSPL2, PAIP2, EPC2, BACH2, EDN1
GO:0044281	small molecule metabolic process	0.00663717	0.0255368	0.0724212	HMGCLL1, HIBADH, EDN1
GO:0071310	cellular response to organic substance	0.00662252	0.0256816	0.0724212	CTDSPL2, SOCS5, GPC1
GO:0098602	single organism cell adhesion	0.0113636	0.025744	0.0724212	PRKAR1A, SOCS5
GO:1903506	regulation of nucleic acid-templated transcription	0.0049505	0.0261317	0.0724212	CTDSPL2, EPC2, BACH2, EDN1
GO:2001141	regulation of RNA biosynthetic process	0.00494438	0.0262351	0.0724212	CTDSPL2, EPC2, BACH2, EDN1
GO:1901363	heterocyclic compound binding	0.00363196	0.0262468	0.0724212	PRKAR1A, HIBADH, PAIP2, SEPHS1, NOC3L, BACH2
GO:0043086	negative regulation of catalytic activity	0.011236	0.0262817	0.0724212	PRKAR1A, SOCS5
GO:0030301	cholesterol transport	0.0555556	0.0262829	0.0724212	LDLRAP1
GO:0006446	regulation of translational initiation	0.0555556	0.0262829	0.0724212	PAIP2
GO:0015918	sterol transport	0.0555556	0.0262829	0.0724212	LDLRAP1
GO:1904893	negative regulation of STAT cascade	0.0555556	0.0262829	0.0724212	SOCS5
GO:0050806	positive regulation of synaptic transmission	0.0555556	0.0262829	0.0724212	PAIP2
GO:0051287	NAD binding	0.0555556	0.0262829	0.0724212	HIBADH
GO:0005798	Golgi-associated vesicle	0.0555556	0.0262829	0.0724212	LDLRAP1
GO:0046426	negative regulation of JAK-STAT cascade	0.0555556	0.0262829	0.0724212	SOCS5
GO:0001948	glycoprotein binding	0.0555556	0.0262829	0.0724212	GPC1
GO:0005507	copper ion binding	0.0555556	0.0262829	0.0724212	GPC1
GO:0006690	icosanoid metabolic process	0.0555556	0.0262829	0.0724212	EDN1
GO:0045807	positive regulation of endocytosis	0.0555556	0.0262829	0.0724212	LDLRAP1
GO:0000122	negative regulation of transcription from RNA polymerase II promoter	0.0111732	0.0265523	0.0729867	BACH2, EDN1
GO:0005737	cytoplasm	0.00303951	0.0270085	0.0740619	LDLRAP1, PRKAR1A, PAIP2, SOCS5, SEPHS1, USP25, EDN1, HMGCLL1
GO:0044257	cellular protein catabolic process	0.010989	0.0273708	0.0743802	USP25, SOCS5
GO:0006468	protein phosphorylation	0.00645161	0.0274541	0.0743802	PRKAR1A, SOCS5, EDN1
GO:0097159	organic cyclic compound binding	0.00358852	0.0276417	0.0743802	PRKAR1A, HIBADH, PAIP2, SEPHS1, NOC3L, BACH2
GO:0016567	protein ubiquitination	0.010929	0.0276459	0.0743802	SOCS5, BACH2
GO:0005546	phosphatidylinositol-4,5-bisphosphate binding	0.0526316	0.0276475	0.0743802	LDLRAP1
GO:0016830	carbon-carbon lyase activity	0.0526316	0.0276475	0.0743802	HMGCLL1
GO:0004843	thiol-dependent ubiquitin-specific protease activity	0.0526316	0.0276475	0.0743802	USP25
GO:0061097	regulation of protein tyrosine kinase activity	0.0526316	0.0276475	0.0743802	SOCS5
GO:0006351	transcription, DNA-templated	0.00483676	0.0281385	0.0750308	CTDSPL2, EPC2, BACH2, EDN1
GO:0006807	nitrogen compound metabolic process	0.00356506	0.0284299	0.0750308	HIBADH, CTDSPL2, PAIP2, BACH2, EDN1, EPC2
GO:0044451	nucleoplasm part	0.0107527	0.028478	0.0750308	NOC3L, EPC2
GO:0035710	CD4-positive, alpha-beta T cell activation	0.05	0.0290101	0.0750308	SOCS5
GO:0032436	positive regulation of proteasomal ubiquitin-dependent protein catabolic process	0.05	0.0290101	0.0750308	SOCS5
GO:1903076	regulation of protein localization to plasma membrane	0.05	0.0290101	0.0750308	LDLRAP1
GO:0048641	regulation of skeletal muscle tissue development	0.05	0.0290101	0.0750308	GPC1
GO:1902911	protein kinase complex	0.05	0.0290101	0.0750308	PRKAR1A
GO:0006885	regulation of pH	0.05	0.0290101	0.0750308	EDN1
GO:0044853	plasma membrane raft	0.05	0.0290101	0.0750308	PRKAR1A
GO:0003073	regulation of systemic arterial blood pressure	0.05	0.0290101	0.0750308	EDN1
GO:0003014	renal system process	0.05	0.0290101	0.0750308	EDN1
GO:0002822	regulation of adaptive immune response based on somatic recombination of immune receptors built from immunoglobulin superfamily domains	0.05	0.0290101	0.0750308	SOCS5
GO:0002819	regulation of adaptive immune response	0.05	0.0290101	0.0750308	SOCS5
GO:0046330	positive regulation of JNK cascade	0.05	0.0290101	0.0750308	EDN1
GO:1904375	regulation of protein localization to cell periphery	0.05	0.0290101	0.0750308	LDLRAP1
GO:1902936	phosphatidylinositol bisphosphate binding	0.05	0.0290101	0.0750308	LDLRAP1
GO:0097659	nucleic acid-templated transcription	0.00477897	0.0292312	0.075431	CTDSPL2, EPC2, BACH2, EDN1
GO:0051252	regulation of RNA metabolic process	0.00477327	0.0293418	0.0755452	CTDSPL2, EPC2, BACH2, EDN1
GO:0032774	RNA biosynthetic process	0.00476758	0.0294527	0.0756596	CTDSPL2, EPC2, BACH2, EDN1
GO:0048636	positive regulation of muscle organ development	0.047619	0.030371	0.0762962	GPC1
GO:0048475	coated membrane	0.047619	0.030371	0.0762962	LDLRAP1
GO:0030117	membrane coat	0.047619	0.030371	0.0762962	LDLRAP1
GO:1901863	positive regulation of muscle tissue development	0.047619	0.030371	0.0762962	GPC1
GO:0045844	positive regulation of striated muscle tissue development	0.047619	0.030371	0.0762962	GPC1
GO:0030817	regulation of cAMP biosynthetic process	0.047619	0.030371	0.0762962	EDN1
GO:0009063	cellular amino acid catabolic process	0.047619	0.030371	0.0762962	HIBADH
GO:0006029	proteoglycan metabolic process	0.047619	0.030371	0.0762962	GPC1
GO:0030658	transport vesicle membrane	0.047619	0.030371	0.0762962	LDLRAP1
GO:0010469	regulation of receptor activity	0.047619	0.030371	0.0762962	SOCS5
GO:0012505	endomembrane system	0.00471698	0.0304623	0.0763569	LDLRAP1, HMGCLL1, USP25, SEPHS1
GO:0001775	cell activation	0.0103093	0.0307457	0.0768981	PRKAR1A, SOCS5
GO:0005634	nucleus	0.0034965	0.0308848	0.0770766	CTDSPL, CTDSPL2, SEPHS1, BACH2, NOC3L, EPC2
GO:0032880	regulation of protein localization	0.0102564	0.0310341	0.0772797	LDLRAP1, CTDSPL2
GO:0007165	signal transduction	0.00393082	0.0314798	0.0773205	LDLRAP1, CTDSPL2, SOCS5, GPC1, EDN1
GO:0051093	negative regulation of developmental process	0.0101523	0.0316142	0.0773205	SOCS5, GPC1
GO:0032446	protein modification by small protein conjugation	0.0101523	0.0316142	0.0773205	SOCS5, BACH2
GO:0015749	monosaccharide transport	0.0454545	0.03173	0.0773205	EDN1
GO:0015758	glucose transport	0.0454545	0.03173	0.0773205	EDN1
GO:0008645	hexose transport	0.0454545	0.03173	0.0773205	EDN1
GO:0001707	mesoderm formation	0.0454545	0.03173	0.0773205	PRKAR1A
GO:1903729	regulation of plasma membrane organization	0.0454545	0.03173	0.0773205	LDLRAP1
GO:0006939	smooth muscle contraction	0.0454545	0.03173	0.0773205	EDN1
GO:0051153	regulation of striated muscle cell differentiation	0.0454545	0.03173	0.0773205	EDN1
GO:0050790	regulation of catalytic activity	0.00606061	0.0321667	0.0782173	PRKAR1A, SOCS5, EDN1
GO:0003824	catalytic activity	0.00345622	0.0324396	0.0786729	CTDSPL, HIBADH, CTDSPL2, USP25, HMGCLL1, BACH2
GO:0098609	cell-cell adhesion	0.01	0.0324923	0.0786729	PRKAR1A, SOCS5
GO:0019752	carboxylic acid metabolic process	0.00990099	0.0330831	0.0787722	HIBADH, EDN1
GO:0045580	regulation of T cell differentiation	0.0434783	0.0330871	0.0787722	SOCS5
GO:0030814	regulation of cAMP metabolic process	0.0434783	0.0330871	0.0787722	EDN1
GO:0046632	alpha-beta T cell differentiation	0.0434783	0.0330871	0.0787722	SOCS5
GO:0000980	RNA polymerase II distal enhancer sequence-specific DNA binding	0.0434783	0.0330871	0.0787722	BACH2
GO:0051149	positive regulation of muscle cell differentiation	0.0434783	0.0330871	0.0787722	EDN1
GO:0048332	mesoderm morphogenesis	0.0434783	0.0330871	0.0787722	PRKAR1A
GO:0042310	vasoconstriction	0.0434783	0.0330871	0.0787722	EDN1
GO:0043436	oxoacid metabolic process	0.00985222	0.0333801	0.0793039	HIBADH, EDN1
GO:0010467	gene expression	0.00385802	0.0337342	0.0799783	CTDSPL2, PAIP2, EPC2, BACH2, EDN1
GO:0048878	chemical homeostasis	0.0097561	0.0339772	0.0803869	LDLRAP1, EDN1
GO:0006171	cAMP biosynthetic process	0.0416667	0.0344423	0.0804834	EDN1
GO:0055088	lipid homeostasis	0.0416667	0.0344423	0.0804834	LDLRAP1
GO:0015108	chloride transmembrane transporter activity	0.0416667	0.0344423	0.0804834	SLC12A2
GO:1902476	chloride transmembrane transport	0.0416667	0.0344423	0.0804834	SLC12A2
GO:0032874	positive regulation of stress-activated MAPK cascade	0.0416667	0.0344423	0.0804834	EDN1
GO:0008277	regulation of G-protein coupled receptor protein signaling pathway	0.0416667	0.0344423	0.0804834	EDN1
GO:0070304	positive regulation of stress-activated protein kinase signaling cascade	0.04	0.0357958	0.0822941	EDN1
GO:0007200	phospholipase C-activating G-protein coupled receptor signaling pathway	0.04	0.0357958	0.0822941	EDN1
GO:0030136	clathrin-coated vesicle	0.04	0.0357958	0.0822941	LDLRAP1
GO:0098661	inorganic anion transmembrane transport	0.04	0.0357958	0.0822941	SLC12A2
GO:0031623	receptor internalization	0.04	0.0357958	0.0822941	LDLRAP1
GO:0101005	ubiquitinyl hydrolase activity	0.04	0.0357958	0.0822941	USP25
GO:0048167	regulation of synaptic plasticity	0.04	0.0357958	0.0822941	PAIP2
GO:0036459	thiol-dependent ubiquitinyl hydrolase activity	0.04	0.0357958	0.0822941	USP25
GO:0050793	regulation of developmental process	0.00580271	0.035877	0.0823146	SOCS5, GPC1, EDN1
GO:0032879	regulation of localization	0.00576923	0.0363996	0.0833455	LDLRAP1, CTDSPL2, EDN1
GO:0032434	regulation of proteasomal ubiquitin-dependent protein catabolic process	0.0384615	0.0371474	0.0838034	SOCS5
GO:0046058	cAMP metabolic process	0.0384615	0.0371474	0.0838034	EDN1
GO:1901800	positive regulation of proteasomal protein catabolic process	0.0384615	0.0371474	0.0838034	SOCS5
GO:0016579	protein deubiquitination	0.0384615	0.0371474	0.0838034	USP25
GO:0019722	calcium-mediated signaling	0.0384615	0.0371474	0.0838034	EDN1
GO:0030674	protein binding, bridging	0.0384615	0.0371474	0.0838034	LDLRAP1
GO:0007173	epidermal growth factor receptor signaling pathway	0.0384615	0.0371474	0.0838034	SOCS5
GO:0016788	hydrolase activity, acting on ester bonds	0.00925926	0.037336	0.0838034	CTDSPL2, CTDSPL
GO:0030163	protein catabolic process	0.00925926	0.037336	0.0838034	USP25, SOCS5
GO:0006082	organic acid metabolic process	0.00925926	0.037336	0.0838034	HIBADH, EDN1
GO:0044428	nuclear part	0.00438596	0.0382373	0.0846455	NOC3L, SEPHS1, CTDSPL2, EPC2
GO:0030234	enzyme regulator activity	0.00913242	0.0382735	0.0846455	PRKAR1A, SOCS5
GO:0019219	regulation of nucleobase-containing compound metabolic process	0.00438116	0.0383671	0.0846455	CTDSPL2, EPC2, BACH2, EDN1
GO:0007498	mesoderm development	0.037037	0.0384971	0.0846455	PRKAR1A
GO:0042177	negative regulation of protein catabolic process	0.037037	0.0384971	0.0846455	USP25
GO:0035914	skeletal muscle cell differentiation	0.037037	0.0384971	0.0846455	GPC1
GO:1903052	positive regulation of proteolysis involved in cellular protein catabolic process	0.037037	0.0384971	0.0846455	SOCS5
GO:0046824	positive regulation of nucleocytoplasmic transport	0.037037	0.0384971	0.0846455	CTDSPL2
GO:0042129	regulation of T cell proliferation	0.037037	0.0384971	0.0846455	PRKAR1A
GO:0046887	positive regulation of hormone secretion	0.037037	0.0384971	0.0846455	EDN1
GO:0070887	cellular response to chemical stimulus	0.0056391	0.0385293	0.0846455	CTDSPL2, SOCS5, GPC1
GO:0016020	membrane	0.0030303	0.0391891	0.0849131	LDLRAP1, 424738, PRKAR1A, GPC1, SEPHS1, SLC12A2, HMGCLL1
GO:1901564	organonitrogen compound metabolic process	0.00559701	0.0392533	0.0849131	PAIP2, HIBADH, EDN1
GO:0009790	embryo development	0.00896861	0.0395376	0.0849131	PRKAR1A, EDN1
GO:0055067	monovalent inorganic cation homeostasis	0.0357143	0.039845	0.0849131	EDN1
GO:0031225	anchored component of membrane	0.0357143	0.039845	0.0849131	GPC1
GO:0045931	positive regulation of mitotic cell cycle	0.0357143	0.039845	0.0849131	EDN1
GO:0014032	neural crest cell development	0.0357143	0.039845	0.0849131	EDN1
GO:0000123	histone acetyltransferase complex	0.0357143	0.039845	0.0849131	EPC2
GO:0006413	translational initiation	0.0357143	0.039845	0.0849131	PAIP2
GO:0014033	neural crest cell differentiation	0.0357143	0.039845	0.0849131	EDN1
GO:1902107	positive regulation of leukocyte differentiation	0.0357143	0.039845	0.0849131	SOCS5
GO:0060090	binding, bridging	0.0357143	0.039845	0.0849131	LDLRAP1
GO:0016323	basolateral plasma membrane	0.0357143	0.039845	0.0849131	LDLRAP1
GO:0030510	regulation of BMP signaling pathway	0.0357143	0.039845	0.0849131	CTDSPL2
GO:0031463	Cul3-RING ubiquitin ligase complex	0.0357143	0.039845	0.0849131	BACH2
GO:0015103	inorganic anion transmembrane transporter activity	0.0357143	0.039845	0.0849131	SLC12A2
GO:0044092	negative regulation of molecular function	0.00888889	0.0401756	0.0854575	PRKAR1A, SOCS5
GO:0044459	plasma membrane part	0.00552486	0.040537	0.0860656	LDLRAP1, PRKAR1A, SLC12A2
GO:0008016	regulation of heart contraction	0.0344828	0.0411911	0.0862088	EDN1
GO:0030802	regulation of cyclic nucleotide biosynthetic process	0.0344828	0.0411911	0.0862088	EDN1
GO:0036503	ERAD pathway	0.0344828	0.0411911	0.0862088	USP25
GO:0090257	regulation of muscle system process	0.0344828	0.0411911	0.0862088	EDN1
GO:0015294	solute:cation symporter activity	0.0344828	0.0411911	0.0862088	SLC12A2
GO:0007088	regulation of mitotic nuclear division	0.0344828	0.0411911	0.0862088	EDN1
GO:0051168	nuclear export	0.0344828	0.0411911	0.0862088	CTDSPL2
GO:0044767	single-organism developmental process	0.0036523	0.0412105	0.0862088	NOC3L, PRKAR1A, SOCS5, GPC1, EDN1
GO:1900371	regulation of purine nucleotide biosynthetic process	0.0333333	0.0425353	0.0865924	EDN1
GO:0022853	active ion transmembrane transporter activity	0.0333333	0.0425353	0.0865924	SLC12A2
GO:0001158	enhancer sequence-specific DNA binding	0.0333333	0.0425353	0.0865924	BACH2
GO:0030808	regulation of nucleotide biosynthetic process	0.0333333	0.0425353	0.0865924	EDN1
GO:0050886	endocrine process	0.0333333	0.0425353	0.0865924	EDN1
GO:1903364	positive regulation of cellular protein catabolic process	0.0333333	0.0425353	0.0865924	SOCS5
GO:0031248	protein acetyltransferase complex	0.0333333	0.0425353	0.0865924	EPC2
GO:0034249	negative regulation of cellular amide metabolic process	0.0333333	0.0425353	0.0865924	PAIP2
GO:0046631	alpha-beta T cell activation	0.0333333	0.0425353	0.0865924	SOCS5
GO:1902493	acetyltransferase complex	0.0333333	0.0425353	0.0865924	EPC2
GO:0003705	transcription factor activity, RNA polymerase II distal enhancer sequence-specific binding	0.0333333	0.0425353	0.0865924	BACH2
GO:0017148	negative regulation of translation	0.0333333	0.0425353	0.0865924	PAIP2
GO:0038127	ERBB signaling pathway	0.0333333	0.0425353	0.0865924	SOCS5
GO:0090101	negative regulation of transmembrane receptor protein serine/threonine kinase signaling pathway	0.0333333	0.0425353	0.0865924	CTDSPL2
GO:0019783	ubiquitin-like protein-specific protease activity	0.0333333	0.0425353	0.0865924	USP25
GO:0032502	developmental process	0.00361533	0.0427524	0.0868789	NOC3L, PRKAR1A, SOCS5, GPC1, EDN1
GO:0051241	negative regulation of multicellular organismal process	0.00854701	0.043095	0.0873728	SOCS5, GPC1
GO:0050896	response to stimulus	0.00322754	0.043149	0.0873728	LDLRAP1, GPC1, CTDSPL2, SOCS5, USP25, EDN1
GO:0034654	nucleobase-containing compound biosynthetic process	0.00419727	0.0437723	0.0880649	CTDSPL2, EPC2, BACH2, EDN1
GO:0045619	regulation of lymphocyte differentiation	0.0322581	0.0438777	0.0880649	SOCS5
GO:0008643	carbohydrate transport	0.0322581	0.0438777	0.0880649	EDN1
GO:0006821	chloride transport	0.0322581	0.0438777	0.0880649	SLC12A2
GO:0014065	phosphatidylinositol 3-kinase signaling	0.0322581	0.0438777	0.0880649	EDN1
GO:0016310	phosphorylation	0.00531915	0.0445162	0.0890323	PRKAR1A, SOCS5, EDN1
GO:0005654	nucleoplasm	0.00531915	0.0445162	0.0890323	NOC3L, CTDSPL2, EPC2
GO:0070646	protein modification by small protein removal	0.03125	0.0452183	0.0894928	USP25
GO:1902115	regulation of organelle assembly	0.03125	0.0452183	0.0894928	EDN1
GO:0002286	T cell activation involved in immune response	0.03125	0.0452183	0.0894928	SOCS5
GO:0046328	regulation of JNK cascade	0.03125	0.0452183	0.0894928	EDN1
GO:0016616	oxidoreductase activity, acting on the CH-OH group of donors, NAD or NADP as acceptor	0.03125	0.0452183	0.0894928	HIBADH
GO:0055037	recycling endosome	0.03125	0.0452183	0.0894928	LDLRAP1
GO:0071702	organic substance transport	0.00525394	0.0458849	0.0906545	LDLRAP1, CTDSPL2, EDN1
GO:0032182	ubiquitin-like protein binding	0.030303	0.046557	0.0910208	USP25
GO:0035265	organ growth	0.030303	0.046557	0.0910208	PRKAR1A
GO:0009895	negative regulation of catabolic process	0.030303	0.046557	0.0910208	USP25
GO:0071901	negative regulation of protein serine/threonine kinase activity	0.030303	0.046557	0.0910208	PRKAR1A
GO:0030799	regulation of cyclic nucleotide metabolic process	0.030303	0.046557	0.0910208	EDN1
GO:0042471	ear morphogenesis	0.030303	0.046557	0.0910208	EDN1
GO:0018130	heterocycle biosynthetic process	0.004111	0.0466302	0.0910208	CTDSPL2, EPC2, BACH2, EDN1
GO:0019438	aromatic compound biosynthetic process	0.00409836	0.0470678	0.0916021	CTDSPL2, EPC2, BACH2, EDN1
GO:0051239	regulation of multicellular organismal process	0.00519031	0.0472746	0.0916021	SOCS5, GPC1, EDN1
GO:0080134	regulation of response to stress	0.00809717	0.0474481	0.0916021	USP25, EDN1
GO:0051130	positive regulation of cellular component organization	0.00806452	0.0477895	0.0916021	LDLRAP1, EDN1
GO:0016607	nuclear speck	0.0294118	0.0478939	0.0916021	NOC3L
GO:1901136	carbohydrate derivative catabolic process	0.0294118	0.0478939	0.0916021	GPC1
GO:0008543	fibroblast growth factor receptor signaling pathway	0.0294118	0.0478939	0.0916021	GPC1
GO:0042098	T cell proliferation	0.0294118	0.0478939	0.0916021	PRKAR1A
GO:1903707	negative regulation of hemopoiesis	0.0294118	0.0478939	0.0916021	SOCS5
GO:0035326	enhancer binding	0.0294118	0.0478939	0.0916021	BACH2
GO:0048754	branching morphogenesis of an epithelial tube	0.0294118	0.0478939	0.0916021	EDN1
GO:2000021	regulation of ion homeostasis	0.0294118	0.0478939	0.0916021	EDN1
GO:0072359	circulatory system development	0.00793651	0.049164	0.0929065	PRKAR1A, EDN1
GO:0072358	cardiovascular system development	0.00793651	0.049164	0.0929065	PRKAR1A, EDN1
GO:0051783	regulation of nuclear division	0.0285714	0.049229	0.0929065	EDN1
GO:0002699	positive regulation of immune effector process	0.0285714	0.049229	0.0929065	SOCS5
GO:0032846	positive regulation of homeostatic process	0.0285714	0.049229	0.0929065	EDN1
GO:0016202	regulation of striated muscle tissue development	0.0285714	0.049229	0.0929065	GPC1
GO:0048634	regulation of muscle organ development	0.0285714	0.049229	0.0929065	GPC1
GO:0001704	formation of primary germ layer	0.0285714	0.049229	0.0929065	PRKAR1A
	--------------------
gga-miR-215-3p
GO ID	GO Term	Gene ratio	P Value	Corrected P Value	Gene ID
GO:0045927	positive regulation of growth	0.04	0.000672123	0.0865294	MTPN, MTM1
GO:0010639	negative regulation of organelle organization	0.025641	0.0015821	0.0865294	MTPN, MTM1
GO:0007034	vacuolar transport	0.0227273	0.00199636	0.0865294	NDFIP2, MTM1
GO:0048471	perinuclear region of cytoplasm	0.0194175	0.00270372	0.0865294	NDFIP2, MTPN
GO:0080090	regulation of primary metabolic process	0.00363636	0.00274184	0.0865294	NDFIP2, YAF2, PHTF2, MTPN, MTM1
GO:0060255	regulation of macromolecule metabolic process	0.00361011	0.00282956	0.0865294	NDFIP2, YAF2, PHTF2, MTPN, MTM1
GO:0031323	regulation of cellular metabolic process	0.00360231	0.00285627	0.0865294	NDFIP2, YAF2, PHTF2, MTPN, MTM1
GO:0019222	regulation of metabolic process	0.00341297	0.00360731	0.0865294	NDFIP2, YAF2, PHTF2, MTPN, MTM1
GO:0010613	positive regulation of cardiac muscle hypertrophy	0.2	0.00442959	0.0865294	MTPN
GO:0034593	phosphatidylinositol bisphosphate phosphatase activity	0.2	0.00442959	0.0865294	MTM1
GO:0014742	positive regulation of muscle hypertrophy	0.2	0.00442959	0.0865294	MTPN
GO:1902116	negative regulation of organelle assembly	0.2	0.00442959	0.0865294	MTM1
GO:0052866	phosphatidylinositol phosphate phosphatase activity	0.2	0.00442959	0.0865294	MTM1
GO:0046856	phosphatidylinositol dephosphorylation	0.2	0.00442959	0.0865294	MTM1
GO:0040008	regulation of growth	0.0141844	0.00494429	0.0865294	MTPN, MTM1
GO:0051129	negative regulation of cellular component organization	0.0140845	0.00501172	0.0865294	MTPN, MTM1
GO:0010468	regulation of gene expression	0.00409836	0.00515693	0.0865294	NDFIP2, YAF2, PHTF2, MTPN
GO:0016242	negative regulation of macroautophagy	0.166667	0.00516604	0.0865294	MTM1
GO:1903051	negative regulation of proteolysis involved in cellular protein catabolic process	0.166667	0.00516604	0.0865294	MTM1
GO:0045109	intermediate filament organization	0.166667	0.00516604	0.0865294	MTM1
GO:0070584	mitochondrion morphogenesis	0.166667	0.00516604	0.0865294	MTM1
GO:0014743	regulation of muscle hypertrophy	0.142857	0.00590198	0.0865294	MTPN
GO:2000785	regulation of autophagosome assembly	0.142857	0.00590198	0.0865294	MTM1
GO:0051646	mitochondrion localization	0.142857	0.00590198	0.0865294	MTM1
GO:0044088	regulation of vacuole organization	0.142857	0.00590198	0.0865294	MTM1
GO:0010611	regulation of cardiac muscle hypertrophy	0.142857	0.00590198	0.0865294	MTPN
GO:0046716	muscle cell cellular homeostasis	0.125	0.0066374	0.0865294	MTM1
GO:0050794	regulation of cellular process	0.00241643	0.00734943	0.0865294	MTM1, NDFIP2, PHTF2, MTPN, YAF2, CTNNAL1
GO:0010605	negative regulation of macromolecule metabolic process	0.00547445	0.00736123	0.0865294	NDFIP2, YAF2, MTM1
GO:0051898	negative regulation of protein kinase B signaling	0.111111	0.00737231	0.0865294	MTM1
GO:0032007	negative regulation of TOR signaling	0.111111	0.00737231	0.0865294	MTM1
GO:0051016	barbed-end actin filament capping	0.111111	0.00737231	0.0865294	MTPN
GO:0048519	negative regulation of biological process	0.00363967	0.00781332	0.0865294	NDFIP2, YAF2, MTPN, MTM1
GO:0032403	protein complex binding	0.0111111	0.00788474	0.0865294	CTNNAL1, MTM1
GO:0045296	cadherin binding	0.1	0.0081067	0.0865294	CTNNAL1
GO:0014897	striated muscle hypertrophy	0.1	0.0081067	0.0865294	MTPN
GO:0003300	cardiac muscle hypertrophy	0.1	0.0081067	0.0865294	MTPN
GO:1903363	negative regulation of cellular protein catabolic process	0.1	0.0081067	0.0865294	MTM1
GO:0014896	muscle hypertrophy	0.1	0.0081067	0.0865294	MTPN
GO:0043502	regulation of muscle adaptation	0.0909091	0.00884058	0.0865294	MTPN
GO:0046839	phospholipid dephosphorylation	0.0909091	0.00884058	0.0865294	MTM1
GO:0045103	intermediate filament-based process	0.0909091	0.00884058	0.0865294	MTM1
GO:0010507	negative regulation of autophagy	0.0909091	0.00884058	0.0865294	MTM1
GO:0045104	intermediate filament cytoskeleton organization	0.0909091	0.00884058	0.0865294	MTM1
GO:0009892	negative regulation of metabolic process	0.00505051	0.00916803	0.0865294	NDFIP2, YAF2, MTM1
GO:0050789	regulation of biological process	0.00229095	0.00950128	0.0865294	MTM1, NDFIP2, PHTF2, MTPN, YAF2, CTNNAL1
GO:0043500	muscle adaptation	0.0833333	0.00957394	0.0865294	MTPN
GO:0048643	positive regulation of skeletal muscle tissue development	0.0833333	0.00957394	0.0865294	MTM1
GO:0044087	regulation of cellular component biogenesis	0.00985222	0.00990916	0.0865294	MTPN, MTM1
GO:0048518	positive regulation of biological process	0.00339271	0.00995851	0.0865294	NDFIP2, YAF2, MTPN, MTM1
GO:0035556	intracellular signal transduction	0.00489396	0.00998416	0.0865294	NDFIP2, CTNNAL1, MTM1
GO:0032410	negative regulation of transporter activity	0.0769231	0.0103068	0.0866089	NDFIP2
GO:0051246	regulation of protein metabolic process	0.00482315	0.0103852	0.0866089	NDFIP2, MTPN, MTM1
GO:0008333	endosome to lysosome transport	0.0714286	0.0110391	0.0903573	MTM1
GO:0010604	positive regulation of macromolecule metabolic process	0.00454545	0.0121825	0.0929946	NDFIP2, YAF2, MTPN
GO:0051693	actin filament capping	0.0625	0.0125023	0.0929946	MTPN
GO:0031330	negative regulation of cellular catabolic process	0.0625	0.0125023	0.0929946	MTM1
GO:0040007	growth	0.00862069	0.0127556	0.0929946	MTPN, MTM1
GO:0065007	biological regulation	0.00214362	0.0130195	0.0929946	MTM1, NDFIP2, PHTF2, MTPN, YAF2, CTNNAL1
GO:0030835	negative regulation of actin filament depolymerization	0.0588235	0.0132331	0.0929946	MTPN
GO:0010467	gene expression	0.00308642	0.0137457	0.0929946	NDFIP2, YAF2, PHTF2, MTPN
GO:0007041	lysosomal transport	0.0555556	0.0139633	0.0929946	MTM1
GO:0051092	positive regulation of NF-kappaB transcription factor activity	0.0555556	0.0139633	0.0929946	MTPN
GO:0009893	positive regulation of metabolic process	0.00428571	0.0142583	0.0929946	NDFIP2, YAF2, MTPN
GO:0030837	negative regulation of actin filament polymerization	0.0526316	0.0146931	0.0929946	MTPN
GO:0033043	regulation of organelle organization	0.0078125	0.0153501	0.0929946	MTPN, MTM1
GO:1901880	negative regulation of protein depolymerization	0.05	0.0154224	0.0929946	MTPN
GO:0048641	regulation of skeletal muscle tissue development	0.05	0.0154224	0.0929946	MTM1
GO:0031398	positive regulation of protein ubiquitination	0.05	0.0154224	0.0929946	NDFIP2
GO:0016241	regulation of macroautophagy	0.05	0.0154224	0.0929946	MTM1
GO:0043242	negative regulation of protein complex disassembly	0.05	0.0154224	0.0929946	MTPN
GO:0048636	positive regulation of muscle organ development	0.047619	0.0161511	0.0929946	MTM1
GO:1901863	positive regulation of muscle tissue development	0.047619	0.0161511	0.0929946	MTM1
GO:0045844	positive regulation of striated muscle tissue development	0.047619	0.0161511	0.0929946	MTM1
GO:0030175	filopodium	0.047619	0.0161511	0.0929946	MTM1
GO:0030042	actin filament depolymerization	0.0454545	0.0168794	0.0929946	MTPN
GO:1903322	positive regulation of protein modification by small protein conjugation or removal	0.0454545	0.0168794	0.0929946	NDFIP2
GO:1905037	autophagosome organization	0.0454545	0.0168794	0.0929946	MTM1
GO:0030834	regulation of actin filament depolymerization	0.0454545	0.0168794	0.0929946	MTPN
GO:0000045	autophagosome assembly	0.0454545	0.0168794	0.0929946	MTM1
GO:0032006	regulation of TOR signaling	0.0434783	0.0176071	0.0929946	MTM1
GO:0007010	cytoskeleton organization	0.00722022	0.0177915	0.0929946	MTPN, MTM1
GO:0048583	regulation of response to stimulus	0.00390117	0.0182912	0.0929946	NDFIP2, MTPN, MTM1
GO:0044260	cellular macromolecule metabolic process	0.00228938	0.018882	0.0929946	NDFIP2, YAF2, PHTF2, MTPN, MTM1
GO:0032272	negative regulation of protein polymerization	0.04	0.019061	0.0929946	MTPN
GO:0032434	regulation of proteasomal ubiquitin-dependent protein catabolic process	0.0384615	0.0197872	0.0929946	MTM1
GO:1901879	regulation of protein depolymerization	0.0384615	0.0197872	0.0929946	MTPN
GO:0006355	regulation of transcription, DNA-templated	0.00376884	0.0200272	0.0929946	YAF2, PHTF2, MTPN
GO:0042177	negative regulation of protein catabolic process	0.037037	0.0205129	0.0929946	MTM1
GO:1903506	regulation of nucleic acid-templated transcription	0.00371287	0.0208275	0.0929946	YAF2, PHTF2, MTPN
GO:2001141	regulation of RNA biosynthetic process	0.00370828	0.0208949	0.0929946	YAF2, PHTF2, MTPN
GO:0044877	macromolecular complex binding	0.00662252	0.0208991	0.0929946	CTNNAL1, MTM1
GO:0031929	TOR signaling	0.0357143	0.0212381	0.0929946	MTM1
GO:0043244	regulation of protein complex disassembly	0.0357143	0.0212381	0.0929946	MTPN
GO:0051240	positive regulation of multicellular organismal process	0.00655738	0.0212863	0.0929946	MTPN, MTM1
GO:0090257	regulation of muscle system process	0.0344828	0.0219627	0.0929946	MTPN
GO:0006351	transcription, DNA-templated	0.00362757	0.0221308	0.0929946	YAF2, PHTF2, MTPN
GO:0097659	nucleic acid-templated transcription	0.00358423	0.0228347	0.0929946	YAF2, PHTF2, MTPN
GO:0051252	regulation of RNA metabolic process	0.00357995	0.0229058	0.0929946	YAF2, PHTF2, MTPN
GO:0032774	RNA biosynthetic process	0.00357569	0.0229769	0.0929946	YAF2, PHTF2, MTPN
GO:0030307	positive regulation of cell growth	0.0322581	0.0234106	0.0929946	MTPN
GO:0051896	regulation of protein kinase B signaling	0.03125	0.0241337	0.0929946	MTM1
GO:1902115	regulation of organelle assembly	0.03125	0.0241337	0.0929946	MTM1
GO:0048639	positive regulation of developmental growth	0.030303	0.0248563	0.0929946	MTM1
GO:0051261	protein depolymerization	0.030303	0.0248563	0.0929946	MTPN
GO:0009895	negative regulation of catabolic process	0.030303	0.0248563	0.0929946	MTM1
GO:0031674	I band	0.030303	0.0248563	0.0929946	MTM1
GO:0042995	cell projection	0.00597015	0.0253228	0.0929946	MTPN, MTM1
GO:0043170	macromolecule metabolic process	0.00211954	0.0255406	0.0929946	NDFIP2, YAF2, PHTF2, MTPN, MTM1
GO:0007266	Rho protein signal transduction	0.0294118	0.0255785	0.0929946	CTNNAL1
GO:0043123	positive regulation of I-kappaB kinase/NF-kappaB signaling	0.0294118	0.0255785	0.0929946	NDFIP2
GO:0051494	negative regulation of cytoskeleton organization	0.0294118	0.0255785	0.0929946	MTPN
GO:0051015	actin filament binding	0.0294118	0.0255785	0.0929946	CTNNAL1
GO:0035335	peptidyl-tyrosine dephosphorylation	0.0285714	0.0263001	0.0929946	MTM1
GO:0016202	regulation of striated muscle tissue development	0.0285714	0.0263001	0.0929946	MTM1
GO:0048634	regulation of muscle organ development	0.0285714	0.0263001	0.0929946	MTM1
GO:0046488	phosphatidylinositol metabolic process	0.0285714	0.0263001	0.0929946	MTM1
GO:0051247	positive regulation of protein metabolic process	0.00584795	0.0263067	0.0929946	NDFIP2, MTPN
GO:2000112	regulation of cellular macromolecule biosynthetic process	0.00337838	0.0266168	0.0929946	YAF2, PHTF2, MTPN
GO:0004725	protein tyrosine phosphatase activity	0.0277778	0.0270212	0.0929946	MTM1
GO:0032409	regulation of transporter activity	0.0277778	0.0270212	0.0929946	NDFIP2
GO:0061136	regulation of proteasomal protein catabolic process	0.0277778	0.0270212	0.0929946	MTM1
GO:0003714	transcription corepressor activity	0.0277778	0.0270212	0.0929946	YAF2
GO:0001726	ruffle	0.0277778	0.0270212	0.0929946	MTM1
GO:1901861	regulation of muscle tissue development	0.0277778	0.0270212	0.0929946	MTM1
GO:0043491	protein kinase B signaling	0.027027	0.0277418	0.0929946	MTM1
GO:0043624	cellular protein complex disassembly	0.027027	0.0277418	0.0929946	MTPN
GO:0010629	negative regulation of gene expression	0.00566572	0.0278842	0.0929946	NDFIP2, YAF2
GO:0010556	regulation of macromolecule biosynthetic process	0.00329308	0.0284278	0.0929946	YAF2, PHTF2, MTPN
GO:0098858	actin-based cell projection	0.0263158	0.0284619	0.0929946	MTM1
GO:0050839	cell adhesion molecule binding	0.0263158	0.0284619	0.0929946	CTNNAL1
GO:1903050	regulation of proteolysis involved in cellular protein catabolic process	0.0263158	0.0284619	0.0929946	MTM1
GO:0051224	negative regulation of protein transport	0.0263158	0.0284619	0.0929946	NDFIP2
GO:0031333	negative regulation of protein complex assembly	0.0263158	0.0284619	0.0929946	MTPN
GO:0019219	regulation of nucleobase-containing compound metabolic process	0.00328587	0.0285883	0.0929946	YAF2, PHTF2, MTPN
GO:0010557	positive regulation of macromolecule biosynthetic process	0.00558659	0.0286137	0.0929946	YAF2, MTPN
GO:1902531	regulation of intracellular signal transduction	0.00554017	0.0290552	0.0934655	NDFIP2, MTM1
GO:0051091	positive regulation of sequence-specific DNA binding transcription factor activity	0.025641	0.0291815	0.0934655	MTPN
GO:0031396	regulation of protein ubiquitination	0.0243902	0.0306192	0.0959837	NDFIP2
GO:1904950	negative regulation of establishment of protein localization	0.0243902	0.0306192	0.0959837	NDFIP2
GO:0043241	protein complex disassembly	0.0243902	0.0306192	0.0959837	MTPN
GO:0034654	nucleobase-containing compound biosynthetic process	0.00314795	0.0319038	0.0981717	YAF2, PHTF2, MTPN
GO:0031326	regulation of cellular biosynthetic process	0.00314465	0.0319892	0.0981717	YAF2, PHTF2, MTPN
GO:0009889	regulation of biosynthetic process	0.00311526	0.0327635	0.0981717	YAF2, PHTF2, MTPN
GO:0030833	regulation of actin filament polymerization	0.0227273	0.032772	0.0981717	MTPN
GO:0051171	regulation of nitrogen compound metabolic process	0.0030896	0.0334602	0.0981717	YAF2, PHTF2, MTPN
GO:1903320	regulation of protein modification by small protein conjugation or removal	0.0222222	0.0334885	0.0981717	NDFIP2
GO:0018130	heterocycle biosynthetic process	0.00308325	0.0336356	0.0981717	YAF2, PHTF2, MTPN
GO:0009891	positive regulation of biosynthetic process	0.00510204	0.0337768	0.0981717	YAF2, MTPN
GO:0019438	aromatic compound biosynthetic process	0.00307377	0.0338996	0.0981717	YAF2, PHTF2, MTPN
GO:0043122	regulation of I-kappaB kinase/NF-kappaB signaling	0.0217391	0.0342046	0.0981717	NDFIP2
GO:1903362	regulation of cellular protein catabolic process	0.0217391	0.0342046	0.0981717	MTM1
GO:0032984	macromolecular complex disassembly	0.0217391	0.0342046	0.0981717	MTPN
GO:0030041	actin filament polymerization	0.0217391	0.0342046	0.0981717	MTPN
GO:0030017	sarcomere	0.0208333	0.0356353	0.100967	MTM1
GO:0010506	regulation of autophagy	0.0208333	0.0356353	0.100967	MTM1
GO:1901362	organic cyclic compound biosynthetic process	0.003003	0.0359607	0.101048	YAF2, PHTF2, MTPN
GO:0007033	vacuole organization	0.0204082	0.0363498	0.101048	MTM1
GO:0007519	skeletal muscle tissue development	0.0204082	0.0363498	0.101048	MTM1
GO:0044449	contractile fiber part	0.02	0.0370639	0.101815	MTM1
GO:0048523	negative regulation of cellular process	0.00295276	0.0375259	0.101815	YAF2, MTPN, MTM1
GO:0006650	glycerophospholipid metabolic process	0.0196078	0.0377775	0.101815	MTM1
GO:0030832	regulation of actin filament length	0.0196078	0.0377775	0.101815	MTPN
GO:0008064	regulation of actin polymerization or depolymerization	0.0196078	0.0377775	0.101815	MTPN
GO:0060538	skeletal muscle organ development	0.0192308	0.0384905	0.102487	MTM1
GO:0030258	lipid modification	0.0192308	0.0384905	0.102487	MTM1
GO:0005737	cytoplasm	0.0018997	0.0387643	0.102531	NDFIP2, CTNNAL1, YAF2, MTPN, MTM1
GO:0044444	cytoplasmic part	0.0022409	0.0391376	0.102531	NDFIP2, CTNNAL1, MTPN, MTM1
GO:0008154	actin polymerization or depolymerization	0.0188679	0.0392031	0.102531	MTPN
GO:0030016	myofibril	0.0185185	0.0399151	0.102573	MTM1
GO:0032271	regulation of protein polymerization	0.0185185	0.0399151	0.102573	MTPN
GO:0007249	I-kappaB kinase/NF-kappaB signaling	0.0185185	0.0399151	0.102573	NDFIP2
GO:0005770	late endosome	0.0181818	0.0406267	0.103798	MTM1
GO:0044238	primary metabolic process	0.00187196	0.040952	0.104028	NDFIP2, YAF2, PHTF2, MTPN, MTM1
GO:0035091	phosphatidylinositol binding	0.0178571	0.0413378	0.104198	MTM1
GO:0043292	contractile fiber	0.0175439	0.0420483	0.104198	MTM1
GO:0004721	phosphoprotein phosphatase activity	0.0175439	0.0420483	0.104198	MTM1
GO:0044424	intracellular part	0.00165017	0.0422239	0.104198	MTM1, NDFIP2, PHTF2, MTPN, YAF2, CTNNAL1
GO:0044237	cellular metabolic process	0.00185598	0.0422783	0.104198	NDFIP2, YAF2, PHTF2, MTPN, MTM1
GO:0048522	positive regulation of cellular process	0.00281162	0.0424335	0.104198	NDFIP2, YAF2, MTPN
GO:0005829	cytosol	0.00445434	0.0431842	0.105455	CTNNAL1, MTPN
GO:0016070	RNA metabolic process	0.00278293	0.0435335	0.105559	YAF2, PHTF2, MTPN
GO:1902589	single-organism organelle organization	0.00442478	0.0437041	0.105559	MTPN, MTM1
GO:0050896	response to stimulus	0.00215169	0.0444408	0.106755	NDFIP2, CTNNAL1, MTPN, MTM1
GO:0003012	muscle system process	0.0163934	0.0448856	0.10724	MTPN
GO:0043231	intracellular membrane-bounded organelle	0.00182349	0.045133	0.107251	NDFIP2, YAF2, PHTF2, MTPN, MTM1
GO:0003713	transcription coactivator activity	0.015873	0.0463013	0.109439	YAF2
GO:0007265	Ras protein signal transduction	0.015625	0.0470083	0.11052	CTNNAL1
GO:0051090	regulation of sequence-specific DNA binding transcription factor activity	0.0151515	0.048421	0.112643	MTPN
GO:0051258	protein polymerization	0.0151515	0.048421	0.112643	MTPN
GO:0046486	glycerolipid metabolic process	0.0149254	0.0491266	0.113686	MTM1
GO:0071704	organic substance metabolic process	0.00177494	0.0498309	0.113964	NDFIP2, YAF2, PHTF2, MTPN, MTM1
GO:0048638	regulation of developmental growth	0.0147059	0.0498317	0.113964	MTM1
	--------------------
gga-miR-215-5p
GO ID	GO Term	Gene ratio	P Value	Corrected P Value	Gene ID
GO:0051129	negative regulation of cellular component organization	0.0140845	0.00233802	0.0707067	CTNNBIP1, SEMA3E
GO:0005978	glycogen biosynthetic process	0.2	0.00303325	0.0707067	GYS2
GO:0009250	glucan biosynthetic process	0.2	0.00303325	0.0707067	GYS2
GO:0038191	neuropilin binding	0.2	0.00303325	0.0707067	SEMA3E
GO:0030877	beta-catenin destruction complex	0.166667	0.00353796	0.0707067	CTNNBIP1
GO:0048662	negative regulation of smooth muscle cell proliferation	0.166667	0.00353796	0.0707067	CTNNBIP1
GO:0071526	semaphorin-plexin signaling pathway	0.142857	0.00404244	0.0707067	SEMA3E
GO:0060260	regulation of transcription initiation from RNA polymerase II promoter	0.142857	0.00404244	0.0707067	CTNNBIP1
GO:0030215	semaphorin receptor binding	0.142857	0.00404244	0.0707067	SEMA3E
GO:0042734	presynaptic membrane	0.125	0.00454668	0.0707067	KCTD16
GO:0043114	regulation of vascular permeability	0.125	0.00454668	0.0707067	CTNNBIP1
GO:0033692	cellular polysaccharide biosynthetic process	0.125	0.00454668	0.0707067	GYS2
GO:0010464	regulation of mesenchymal cell proliferation	0.125	0.00454668	0.0707067	CTNNBIP1
GO:0048841	regulation of axon extension involved in axon guidance	0.111111	0.00505069	0.0707067	SEMA3E
GO:0030224	monocyte differentiation	0.111111	0.00505069	0.0707067	CTNNBIP1
GO:0048843	negative regulation of axon extension involved in axon guidance	0.111111	0.00505069	0.0707067	SEMA3E
GO:0010463	mesenchymal cell proliferation	0.111111	0.00505069	0.0707067	CTNNBIP1
GO:1902668	negative regulation of axon guidance	0.111111	0.00505069	0.0707067	SEMA3E
GO:2000142	regulation of DNA-templated transcription, initiation	0.1	0.00555446	0.0707067	CTNNBIP1
GO:1902667	regulation of axon guidance	0.1	0.00555446	0.0707067	SEMA3E
GO:0048846	axon extension involved in axon guidance	0.1	0.00555446	0.0707067	SEMA3E
GO:1902284	neuron projection extension involved in neuron projection guidance	0.1	0.00555446	0.0707067	SEMA3E
GO:0005515	protein binding	0.0026178	0.00583501	0.0707067	CTNNBIP1, HPCAL1, SEMA3E, CTCF
GO:0034637	cellular carbohydrate biosynthetic process	0.0909091	0.006058	0.0707067	GYS2
GO:0045499	chemorepellent activity	0.0909091	0.006058	0.0707067	SEMA3E
GO:0043392	negative regulation of DNA binding	0.0909091	0.006058	0.0707067	CTNNBIP1
GO:0015485	cholesterol binding	0.0909091	0.006058	0.0707067	OSBPL2
GO:0048583	regulation of response to stimulus	0.00390117	0.0061742	0.0707067	CTNNBIP1, SEMA3E, KCTD16
GO:0050922	negative regulation of chemotaxis	0.0833333	0.0065613	0.0707067	SEMA3E
GO:0002763	positive regulation of myeloid leukocyte differentiation	0.0833333	0.0065613	0.0707067	CTNNBIP1
GO:0032934	sterol binding	0.0833333	0.0065613	0.0707067	OSBPL2
GO:0030517	negative regulation of axon extension	0.0833333	0.0065613	0.0707067	SEMA3E
GO:0050919	negative chemotaxis	0.0769231	0.00706437	0.0707067	SEMA3E
GO:0000271	polysaccharide biosynthetic process	0.0769231	0.00706437	0.0707067	GYS2
GO:0005977	glycogen metabolic process	0.0714286	0.0075672	0.0707067	GYS2
GO:0006073	cellular glucan metabolic process	0.0714286	0.0075672	0.0707067	GYS2
GO:0044042	glucan metabolic process	0.0714286	0.0075672	0.0707067	GYS2
GO:0002526	acute inflammatory response	0.0714286	0.0075672	0.0707067	CTNNBIP1
GO:0032091	negative regulation of protein binding	0.0666667	0.00806979	0.0707067	CTNNBIP1
GO:0048660	regulation of smooth muscle cell proliferation	0.0625	0.00857215	0.0707067	CTNNBIP1
GO:0050771	negative regulation of axonogenesis	0.0625	0.00857215	0.0707067	SEMA3E
GO:0006112	energy reserve metabolic process	0.0588235	0.00907428	0.0707067	GYS2
GO:0001658	branching involved in ureteric bud morphogenesis	0.0588235	0.00907428	0.0707067	CTNNBIP1
GO:0044264	cellular polysaccharide metabolic process	0.0588235	0.00907428	0.0707067	GYS2
GO:0048659	smooth muscle cell proliferation	0.0588235	0.00907428	0.0707067	CTNNBIP1
GO:0043178	alcohol binding	0.0555556	0.00957617	0.0707067	OSBPL2
GO:0045669	positive regulation of osteoblast differentiation	0.0526316	0.0100778	0.0707067	CTNNBIP1
GO:0060675	ureteric bud morphogenesis	0.0526316	0.0100778	0.0707067	CTNNBIP1
GO:0072171	mesonephric tubule morphogenesis	0.0526316	0.0100778	0.0707067	CTNNBIP1
GO:0070271	protein complex biogenesis	0.00649351	0.0103732	0.0707067	CTNNBIP1, KCTD16
GO:0006461	protein complex assembly	0.00649351	0.0103732	0.0707067	CTNNBIP1, KCTD16
GO:0006367	transcription initiation from RNA polymerase II promoter	0.05	0.0105792	0.0707067	CTNNBIP1
GO:0048585	negative regulation of response to stimulus	0.00630915	0.0109572	0.0707067	CTNNBIP1, SEMA3E
GO:0048640	negative regulation of developmental growth	0.047619	0.0110804	0.0707067	SEMA3E
GO:0030516	regulation of axon extension	0.047619	0.0110804	0.0707067	SEMA3E
GO:0061333	renal tubule morphogenesis	0.047619	0.0110804	0.0707067	CTNNBIP1
GO:0005496	steroid binding	0.047619	0.0110804	0.0707067	OSBPL2
GO:0072088	nephron epithelium morphogenesis	0.047619	0.0110804	0.0707067	CTNNBIP1
GO:0072078	nephron tubule morphogenesis	0.047619	0.0110804	0.0707067	CTNNBIP1
GO:0072028	nephron morphogenesis	0.047619	0.0110804	0.0707067	CTNNBIP1
GO:0051101	regulation of DNA binding	0.0454545	0.0115814	0.0707067	CTNNBIP1
GO:0001755	neural crest cell migration	0.0454545	0.0115814	0.0707067	SEMA3E
GO:0005976	polysaccharide metabolic process	0.0454545	0.0115814	0.0707067	GYS2
GO:0051100	negative regulation of binding	0.0434783	0.0120821	0.0707067	CTNNBIP1
GO:0045639	positive regulation of myeloid cell differentiation	0.0434783	0.0120821	0.0707067	CTNNBIP1
GO:0071822	protein complex subunit organization	0.00595238	0.0122371	0.0707067	CTNNBIP1, KCTD16
GO:0008277	regulation of G-protein coupled receptor protein signaling pathway	0.0416667	0.0125826	0.0707067	KCTD16
GO:0008013	beta-catenin binding	0.0416667	0.0125826	0.0707067	CTNNBIP1
GO:0010771	negative regulation of cell morphogenesis involved in differentiation	0.0416667	0.0125826	0.0707067	SEMA3E
GO:0010977	negative regulation of neuron projection development	0.0416667	0.0125826	0.0707067	SEMA3E
GO:0072080	nephron tubule development	0.04	0.0130828	0.0707067	CTNNBIP1
GO:0048675	axon extension	0.04	0.0130828	0.0707067	SEMA3E
GO:0061326	renal tubule development	0.04	0.0130828	0.0707067	CTNNBIP1
GO:0031345	negative regulation of cell projection organization	0.0384615	0.0135829	0.0707067	SEMA3E
GO:0002761	regulation of myeloid leukocyte differentiation	0.0384615	0.0135829	0.0707067	CTNNBIP1
GO:0045778	positive regulation of ossification	0.0384615	0.0135829	0.0707067	CTNNBIP1
GO:0060993	kidney morphogenesis	0.0384615	0.0135829	0.0707067	CTNNBIP1
GO:0043433	negative regulation of sequence-specific DNA binding transcription factor activity	0.0384615	0.0135829	0.0707067	CTNNBIP1
GO:0045595	regulation of cell differentiation	0.00557103	0.0138706	0.0707067	CTNNBIP1, SEMA3E
GO:0001657	ureteric bud development	0.037037	0.0140826	0.0707067	CTNNBIP1
GO:0072164	mesonephric tubule development	0.037037	0.0140826	0.0707067	CTNNBIP1
GO:0072163	mesonephric epithelium development	0.037037	0.0140826	0.0707067	CTNNBIP1
GO:1902107	positive regulation of leukocyte differentiation	0.0357143	0.0145822	0.0707067	CTNNBIP1
GO:0014032	neural crest cell development	0.0357143	0.0145822	0.0707067	SEMA3E
GO:0061387	regulation of extent of cell growth	0.0357143	0.0145822	0.0707067	SEMA3E
GO:0014033	neural crest cell differentiation	0.0357143	0.0145822	0.0707067	SEMA3E
GO:0001823	mesonephros development	0.0344828	0.0150815	0.0714658	CTNNBIP1
GO:0072009	nephron epithelium development	0.0344828	0.0150815	0.0714658	CTNNBIP1
GO:1990138	neuron projection extension	0.0333333	0.0155806	0.0729684	SEMA3E
GO:2000026	regulation of multicellular organismal development	0.00520833	0.0157486	0.0729684	CTNNBIP1, SEMA3E
GO:0065003	macromolecular complex assembly	0.00508906	0.0164503	0.0753821	CTNNBIP1, KCTD16
GO:0005488	binding	0.00154178	0.0172478	0.0779638	CTNNBIP1, HPCAL1, OSBPL2, SEMA3E, CTCF
GO:0045667	regulation of osteoblast differentiation	0.0294118	0.0175746	0.0779638	CTNNBIP1
GO:0048754	branching morphogenesis of an epithelial tube	0.0294118	0.0175746	0.0779638	CTNNBIP1
GO:0072006	nephron development	0.0285714	0.0180725	0.0785024	CTNNBIP1
GO:0033002	muscle cell proliferation	0.0285714	0.0180725	0.0785024	CTNNBIP1
GO:0008194	UDP-glycosyltransferase activity	0.027027	0.0190676	0.0795447	GYS2
GO:0034645	cellular macromolecule biosynthetic process	0.00255973	0.0193546	0.0795447	GYS2, CTNNBIP1, CTCF
GO:0009888	tissue development	0.00464037	0.0195593	0.0795447	CTNNBIP1, SEMA3E
GO:0050920	regulation of chemotaxis	0.0263158	0.0195648	0.0795447	SEMA3E
GO:0031333	negative regulation of protein complex assembly	0.0263158	0.0195648	0.0795447	CTNNBIP1
GO:0072073	kidney epithelium development	0.025641	0.0200618	0.0795447	CTNNBIP1
GO:0044699	single-organism process	0.00148192	0.020257	0.0795447	GYS2, CTNNBIP1, OSBPL2, SEMA3E, KCTD16
GO:0050770	regulation of axonogenesis	0.025	0.0205586	0.0795447	SEMA3E
GO:0006352	DNA-templated transcription, initiation	0.025	0.0205586	0.0795447	CTNNBIP1
GO:0030308	negative regulation of cell growth	0.025	0.0205586	0.0795447	SEMA3E
GO:1903708	positive regulation of hemopoiesis	0.025	0.0205586	0.0795447	CTNNBIP1
GO:0009059	macromolecule biosynthetic process	0.0025	0.0206015	0.0795447	GYS2, CTNNBIP1, CTCF
GO:0061138	morphogenesis of a branching epithelium	0.0238095	0.0215514	0.0816993	CTNNBIP1
GO:0044262	cellular carbohydrate metabolic process	0.0238095	0.0215514	0.0816993	GYS2
GO:0045211	postsynaptic membrane	0.0232558	0.0220474	0.0824686	KCTD16
GO:0048588	developmental cell growth	0.0227273	0.0225433	0.0824686	SEMA3E
GO:0043393	regulation of protein binding	0.0227273	0.0225433	0.0824686	CTNNBIP1
GO:0003018	vascular process in circulatory system	0.0222222	0.0230389	0.0824686	CTNNBIP1
GO:0001763	morphogenesis of a branching structure	0.0222222	0.0230389	0.0824686	CTNNBIP1
GO:0030178	negative regulation of Wnt signaling pathway	0.0217391	0.0235342	0.0824686	CTNNBIP1
GO:0045665	negative regulation of neuron differentiation	0.0217391	0.0235342	0.0824686	SEMA3E
GO:0060560	developmental growth involved in morphogenesis	0.0217391	0.0235342	0.0824686	SEMA3E
GO:0016051	carbohydrate biosynthetic process	0.0217391	0.0235342	0.0824686	GYS2
GO:0007165	signal transduction	0.00235849	0.024013	0.0834453	CTNNBIP1, SEMA3E, KCTD16
GO:0008361	regulation of cell size	0.0204082	0.0250189	0.0862221	SEMA3E
GO:0097060	synaptic membrane	0.02	0.0255133	0.0864964	KCTD16
GO:0098793	presynapse	0.02	0.0255133	0.0864964	KCTD16
GO:0002573	myeloid leukocyte differentiation	0.0192308	0.0265015	0.0865142	CTNNBIP1
GO:0050793	regulation of developmental process	0.00386847	0.0274317	0.0865142	CTNNBIP1, SEMA3E
GO:0040013	negative regulation of locomotion	0.0185185	0.0274887	0.0865142	SEMA3E
GO:0050768	negative regulation of neurogenesis	0.0185185	0.0274887	0.0865142	SEMA3E
GO:0045926	negative regulation of growth	0.0185185	0.0274887	0.0865142	SEMA3E
GO:0045637	regulation of myeloid cell differentiation	0.0185185	0.0274887	0.0865142	CTNNBIP1
GO:0030278	regulation of ossification	0.0181818	0.027982	0.0865142	CTNNBIP1
GO:1902105	regulation of leukocyte differentiation	0.0181818	0.027982	0.0865142	CTNNBIP1
GO:0051128	regulation of cellular component organization	0.00382409	0.0280224	0.0865142	CTNNBIP1, SEMA3E
GO:0016758	transferase activity, transferring hexosyl groups	0.0178571	0.0284751	0.0865142	GYS2
GO:0001649	osteoblast differentiation	0.0178571	0.0284751	0.0865142	CTNNBIP1
GO:0051271	negative regulation of cellular component movement	0.0178571	0.0284751	0.0865142	SEMA3E
GO:0044700	single organism signaling	0.00219941	0.028805	0.0865142	CTNNBIP1, SEMA3E, KCTD16
GO:0023052	signaling	0.00219459	0.0289694	0.0865142	CTNNBIP1, SEMA3E, KCTD16
GO:0007154	cell communication	0.00218182	0.0294105	0.0865142	CTNNBIP1, SEMA3E, KCTD16
GO:0032102	negative regulation of response to external stimulus	0.0172414	0.0294605	0.0865142	SEMA3E
GO:0097485	neuron projection guidance	0.0172414	0.0294605	0.0865142	SEMA3E
GO:0007411	axon guidance	0.0172414	0.0294605	0.0865142	SEMA3E
GO:0051961	negative regulation of nervous system development	0.0172414	0.0294605	0.0865142	SEMA3E
GO:0098794	postsynapse	0.0166667	0.0304449	0.0881634	KCTD16
GO:0015980	energy derivation by oxidation of organic compounds	0.0166667	0.0304449	0.0881634	GYS2
GO:0050794	regulation of cellular process	0.00161095	0.0307188	0.0883429	CTNNBIP1, KCTD16, SEMA3E, CTCF
GO:0014031	mesenchymal cell development	0.016129	0.0314285	0.0897649	SEMA3E
GO:0043933	macromolecular complex subunit organization	0.00355872	0.0319879	0.0907412	CTNNBIP1, KCTD16
GO:0048762	mesenchymal cell differentiation	0.0153846	0.0329021	0.0911571	SEMA3E
GO:0009952	anterior/posterior pattern specification	0.0151515	0.0333928	0.0911571	CTNNBIP1
GO:0051260	protein homooligomerization	0.0151515	0.0333928	0.0911571	KCTD16
GO:0051090	regulation of sequence-specific DNA binding transcription factor activity	0.0151515	0.0333928	0.0911571	CTNNBIP1
GO:0044249	cellular biosynthetic process	0.00207039	0.0336656	0.0911571	GYS2, CTNNBIP1, CTCF
GO:0051239	regulation of multicellular organismal process	0.00346021	0.0336767	0.0911571	CTNNBIP1, SEMA3E
GO:0072001	renal system development	0.0149254	0.0338833	0.0911571	CTNNBIP1
GO:0001822	kidney development	0.0149254	0.0338833	0.0911571	CTNNBIP1
GO:0048638	regulation of developmental growth	0.0147059	0.0343736	0.0914349	SEMA3E
GO:0016043	cellular component organization	0.00205198	0.0344457	0.0914349	CTNNBIP1, SEMA3E, KCTD16
GO:0010721	negative regulation of cell development	0.0144928	0.0348637	0.0914349	SEMA3E
GO:0051098	regulation of binding	0.0144928	0.0348637	0.0914349	CTNNBIP1
GO:0060562	epithelial tube morphogenesis	0.0142857	0.0353535	0.0916813	CTNNBIP1
GO:0007166	cell surface receptor signaling pathway	0.0033557	0.0356186	0.0916813	CTNNBIP1, SEMA3E
GO:1901576	organic substance biosynthetic process	0.00202429	0.0356648	0.0916813	GYS2, CTNNBIP1, CTCF
GO:0009966	regulation of signal transduction	0.00334448	0.035837	0.0916813	CTNNBIP1, KCTD16
GO:0006869	lipid transport	0.0138889	0.0363324	0.0919437	OSBPL2
GO:0050789	regulation of biological process	0.0015273	0.0365219	0.0919437	CTNNBIP1, KCTD16, SEMA3E, CTCF
GO:0010975	regulation of neuron projection development	0.0136986	0.0368216	0.0919437	SEMA3E
GO:0010769	regulation of cell morphogenesis involved in differentiation	0.0136986	0.0368216	0.0919437	SEMA3E
GO:0009058	biosynthetic process	0.00198544	0.0374734	0.0930142	GYS2, CTNNBIP1, CTCF
GO:0071840	cellular component organization or biogenesis	0.0019698	0.0382359	0.0939172	CTNNBIP1, SEMA3E, KCTD16
GO:0060485	mesenchyme development	0.0131579	0.0382876	0.0939172	SEMA3E
GO:0022607	cellular component assembly	0.0032	0.0388386	0.0946417	CTNNBIP1, KCTD16
GO:0001655	urogenital system development	0.0128205	0.0392638	0.0946417	CTNNBIP1
GO:0035239	tube morphogenesis	0.0128205	0.0392638	0.0946417	CTNNBIP1
GO:0009987	cellular process	0.00124969	0.0396963	0.0947223	GYS2, CTNNBIP1, KCTD16, SEMA3E, CTCF
GO:0010876	lipid localization	0.0126582	0.0397516	0.0947223	OSBPL2
GO:0051716	cellular response to stimulus	0.00193175	0.0401782	0.0948006	CTNNBIP1, SEMA3E, KCTD16
GO:0030111	regulation of Wnt signaling pathway	0.0125	0.0402391	0.0948006	CTNNBIP1
GO:0006091	generation of precursor metabolites and energy	0.0121951	0.0412135	0.0965507	GYS2
GO:1903706	regulation of hemopoiesis	0.0120482	0.0417003	0.0971454	CTNNBIP1
GO:0043235	receptor complex	0.0119048	0.0421869	0.0977331	KCTD16
GO:0010646	regulation of cell communication	0.00304414	0.0425193	0.0979587	CTNNBIP1, KCTD16
GO:0009653	anatomical structure morphogenesis	0.0030303	0.042871	0.0982264	CTNNBIP1, SEMA3E
GO:0001558	regulation of cell growth	0.0116279	0.0431595	0.098347	SEMA3E
GO:0023051	regulation of signaling	0.00300752	0.0434598	0.0984931	CTNNBIP1, KCTD16
GO:0001667	ameboidal-type cell migration	0.0113636	0.0441311	0.0994739	SEMA3E
GO:0016757	transferase activity, transferring glycosyl groups	0.0111111	0.0451019	0.100722	GYS2
GO:0065007	biological regulation	0.00142908	0.0451681	0.100722	CTNNBIP1, KCTD16, SEMA3E, CTCF
GO:0044085	cellular component biogenesis	0.002886	0.0468143	0.103838	CTNNBIP1, KCTD16
GO:0030335	positive regulation of cell migration	0.0105263	0.0475247	0.104856	SEMA3E
GO:0001503	ossification	0.0103093	0.0484922	0.105319	CTNNBIP1
GO:2000147	positive regulation of cell motility	0.0103093	0.0484922	0.105319	SEMA3E
GO:0043254	regulation of protein complex assembly	0.0103093	0.0484922	0.105319	CTNNBIP1
GO:0051259	protein oligomerization	0.0102041	0.0489757	0.105714	KCTD16
GO:0040017	positive regulation of locomotion	0.010101	0.0494589	0.105714	SEMA3E
GO:0051272	positive regulation of cellular component movement	0.010101	0.0494589	0.105714	SEMA3E
GO:0008015	blood circulation	0.01	0.0499419	0.105714	CTNNBIP1
GO:0030099	myeloid cell differentiation	0.01	0.0499419	0.105714	CTNNBIP1
	--------------------
gga-miR-217-3p
GO ID	GO Term	Gene ratio	P Value	Corrected P Value	Gene ID
GO:0007017	microtubule-based process	0.0197368	0.000505343	0.0913929	VPS4B, KTN1, DNAL4
GO:0042803	protein homodimerization activity	0.0167598	0.000805766	0.0913929	VPS4B, ACVR1, HIF1AN
GO:0045597	positive regulation of cell differentiation	0.0153846	0.00102783	0.0913929	MMD, HIF1AN, ACVR1
GO:0012505	endomembrane system	0.00589623	0.00146598	0.0913929	VPS4B, MMD, KTN1, HACE1, AGPAT3
GO:0032879	regulation of localization	0.00769231	0.0017891	0.0913929	VPS4B, MMD, HACE1, ACVR1
GO:0051094	positive regulation of developmental process	0.0112782	0.00246772	0.0913929	MMD, HIF1AN, ACVR1
GO:0042802	identical protein binding	0.0105263	0.0029924	0.0913929	VPS4B, ACVR1, HIF1AN
GO:0043235	receptor complex	0.0238095	0.00341463	0.0913929	ACVR1, KCTD8
GO:0044772	mitotic cell cycle phase transition	0.0227273	0.00373234	0.0913929	VPS4B, ACVR1
GO:0046983	protein dimerization activity	0.00943396	0.00405737	0.0913929	VPS4B, ACVR1, HIF1AN
GO:0044770	cell cycle phase transition	0.0208333	0.0044075	0.0913929	VPS4B, ACVR1
GO:0005783	endoplasmic reticulum	0.00911854	0.00445745	0.0913929	HACE1, AGPAT3, KTN1
GO:0042692	muscle cell differentiation	0.0204082	0.00458449	0.0913929	ACVR1, HIF1AN
GO:0016740	transferase activity	0.00582242	0.00483817	0.0913929	HACE1, MMD, AGPAT3, ACVR1
GO:0010720	positive regulation of cell development	0.0196078	0.00494823	0.0913929	MMD, ACVR1
GO:0007049	cell cycle	0.00849858	0.0054116	0.0913929	VPS4B, ACVR1, HACE1
GO:0045595	regulation of cell differentiation	0.00835655	0.0056679	0.0913929	MMD, HIF1AN, ACVR1
GO:0007099	centriole replication	0.2	0.00605577	0.0913929	VPS4B
GO:0048185	activin binding	0.2	0.00605577	0.0913929	ACVR1
GO:0039702	viral budding via host ESCRT complex	0.2	0.00605577	0.0913929	VPS4B
GO:0043162	ubiquitin-dependent protein catabolic process via the multivesicular body sorting pathway	0.2	0.00605577	0.0913929	VPS4B
GO:1902186	regulation of viral release from host cell	0.2	0.00605577	0.0913929	VPS4B
GO:0048365	Rac GTPase binding	0.2	0.00605577	0.0913929	HACE1
GO:0010922	positive regulation of phosphatase activity	0.2	0.00605577	0.0913929	ACVR1
GO:0010692	regulation of alkaline phosphatase activity	0.2	0.00605577	0.0913929	ACVR1
GO:0098534	centriole assembly	0.2	0.00605577	0.0913929	VPS4B
GO:0042118	endothelial cell activation	0.2	0.00605577	0.0913929	ACVR1
GO:0044763	single-organism cellular process	0.00275672	0.00639617	0.0913929	HACE1, MMD, KCTD8, VPS4B, ACVR1, KTN1, HIF1AN, DNAL4
GO:0006928	movement of cell or subcellular component	0.00771208	0.00705885	0.0913929	HACE1, ACVR1, KTN1
GO:0045920	negative regulation of exocytosis	0.166667	0.00706162	0.0913929	VPS4B
GO:1902590	multi-organism organelle organization	0.166667	0.00706162	0.0913929	VPS4B
GO:0019894	kinesin binding	0.166667	0.00706162	0.0913929	KTN1
GO:0046755	viral budding	0.166667	0.00706162	0.0913929	VPS4B
GO:0042171	lysophosphatidic acid acyltransferase activity	0.166667	0.00706162	0.0913929	AGPAT3
GO:1902592	multi-organism membrane budding	0.166667	0.00706162	0.0913929	VPS4B
GO:0071617	lysophospholipid acyltransferase activity	0.166667	0.00706162	0.0913929	AGPAT3
GO:0003181	atrioventricular valve morphogenesis	0.166667	0.00706162	0.0913929	ACVR1
GO:1903543	positive regulation of exosomal secretion	0.166667	0.00706162	0.0913929	VPS4B
GO:0010971	positive regulation of G2/M transition of mitotic cell cycle	0.166667	0.00706162	0.0913929	VPS4B
GO:0032925	regulation of activin receptor signaling pathway	0.166667	0.00706162	0.0913929	ACVR1
GO:1903541	regulation of exosomal secretion	0.166667	0.00706162	0.0913929	VPS4B
GO:0044444	cytoplasmic part	0.00336134	0.00779602	0.0913929	HACE1, MMD, VPS4B, AGPAT3, KTN1, HIF1AN
GO:0000920	cell separation after cytokinesis	0.142857	0.00806651	0.0913929	VPS4B
GO:0019076	viral release from host cell	0.142857	0.00806651	0.0913929	VPS4B
GO:0030501	positive regulation of bone mineralization	0.142857	0.00806651	0.0913929	ACVR1
GO:0004675	transmembrane receptor protein serine/threonine kinase activity	0.142857	0.00806651	0.0913929	ACVR1
GO:0050431	transforming growth factor beta binding	0.142857	0.00806651	0.0913929	ACVR1
GO:0044803	multi-organism membrane organization	0.142857	0.00806651	0.0913929	VPS4B
GO:0060037	pharyngeal system development	0.142857	0.00806651	0.0913929	ACVR1
GO:0005112	Notch binding	0.142857	0.00806651	0.0913929	HIF1AN
GO:0070169	positive regulation of biomineral tissue development	0.142857	0.00806651	0.0913929	ACVR1
GO:0035306	positive regulation of dephosphorylation	0.142857	0.00806651	0.0913929	ACVR1
GO:0010256	endomembrane system organization	0.0150376	0.00819749	0.0913929	VPS4B, HACE1
GO:0044267	cellular protein metabolic process	0.0039185	0.00836829	0.0913929	VPS4B, MMD, HIF1AN, HACE1, ACVR1
GO:0003171	atrioventricular valve development	0.125	0.00907041	0.0913929	ACVR1
GO:0051059	NF-kappaB binding	0.125	0.00907041	0.0913929	HIF1AN
GO:0018126	protein hydroxylation	0.125	0.00907041	0.0913929	HIF1AN
GO:0043618	regulation of transcription from RNA polymerase II promoter in response to stress	0.125	0.00907041	0.0913929	HIF1AN
GO:0019068	virion assembly	0.125	0.00907041	0.0913929	VPS4B
GO:0006511	ubiquitin-dependent protein catabolic process	0.0141844	0.00915624	0.0913929	VPS4B, HACE1
GO:0019941	modification-dependent protein catabolic process	0.0140845	0.00927946	0.0913929	VPS4B, HACE1
GO:0005622	intracellular	0.00237781	0.00952904	0.0913929	HACE1, MMD, BAZ2B, VPS4B, ACVR1, AGPAT3, KTN1, HIF1AN, DNAL4
GO:0043229	intracellular organelle	0.00257566	0.00959314	0.0913929	HACE1, MMD, BAZ2B, VPS4B, AGPAT3, KTN1, HIF1AN, DNAL4
GO:0061061	muscle structure development	0.0136054	0.00990671	0.0913929	ACVR1, HIF1AN
GO:0050794	regulation of cellular process	0.00281917	0.0100128	0.0913929	HACE1, MMD, KCTD8, BAZ2B, VPS4B, ACVR1, HIF1AN
GO:0043632	modification-dependent macromolecule catabolic process	0.0135135	0.0100344	0.0913929	VPS4B, HACE1
GO:0001702	gastrulation with mouth forming second	0.111111	0.0100733	0.0913929	ACVR1
GO:0010718	positive regulation of epithelial to mesenchymal transition	0.111111	0.0100733	0.0913929	ACVR1
GO:1990182	exosomal secretion	0.111111	0.0100733	0.0913929	VPS4B
GO:0042693	muscle cell fate commitment	0.111111	0.0100733	0.0913929	ACVR1
GO:0043620	regulation of DNA-templated transcription in response to stress	0.111111	0.0100733	0.0913929	HIF1AN
GO:1902751	positive regulation of cell cycle G2/M phase transition	0.111111	0.0100733	0.0913929	VPS4B
GO:0030334	regulation of cell migration	0.0131579	0.0105524	0.0913929	HACE1, ACVR1
GO:0060413	atrial septum morphogenesis	0.1	0.0110753	0.0913929	ACVR1
GO:0032580	Golgi cisterna membrane	0.1	0.0110753	0.0913929	HACE1
GO:0007080	mitotic metaphase plate congression	0.1	0.0110753	0.0913929	VPS4B
GO:2000145	regulation of cell motility	0.0128205	0.0110821	0.0913929	HACE1, ACVR1
GO:0045663	positive regulation of myoblast differentiation	0.0909091	0.0120763	0.0913929	HIF1AN
GO:1901992	positive regulation of mitotic cell cycle phase transition	0.0909091	0.0120763	0.0913929	VPS4B
GO:0003283	atrial septum development	0.0909091	0.0120763	0.0913929	ACVR1
GO:0030286	dynein complex	0.0909091	0.0120763	0.0913929	DNAL4
GO:0045746	negative regulation of Notch signaling pathway	0.0909091	0.0120763	0.0913929	HIF1AN
GO:0051310	metaphase plate congression	0.0909091	0.0120763	0.0913929	VPS4B
GO:0010824	regulation of centrosome duplication	0.0909091	0.0120763	0.0913929	VPS4B
GO:0001569	patterning of blood vessels	0.0909091	0.0120763	0.0913929	ACVR1
GO:0040012	regulation of locomotion	0.0121212	0.0123162	0.0913929	HACE1, ACVR1
GO:0019538	protein metabolic process	0.00352609	0.0128417	0.0913929	VPS4B, MMD, HIF1AN, HACE1, ACVR1
GO:0051603	proteolysis involved in cellular protein catabolic process	0.0117647	0.0130267	0.0913929	VPS4B, HACE1
GO:1902850	microtubule cytoskeleton organization involved in mitosis	0.0833333	0.0130763	0.0913929	VPS4B
GO:0030513	positive regulation of BMP signaling pathway	0.0833333	0.0130763	0.0913929	ACVR1
GO:0016706	oxidoreductase activity, acting on paired donors, with incorporation or reduction of molecular oxygen, 2-oxoglutarate as one donor, and incorporation of one atom each of oxygen into both donors	0.0833333	0.0130763	0.0913929	HIF1AN
GO:0090307	mitotic spindle assembly	0.0833333	0.0130763	0.0913929	VPS4B
GO:0051270	regulation of cellular component movement	0.0116959	0.0131709	0.0913929	HACE1, ACVR1
GO:0050789	regulation of biological process	0.00267278	0.0132425	0.0913929	HACE1, MMD, KCTD8, BAZ2B, VPS4B, ACVR1, HIF1AN
GO:1903047	mitotic cell cycle process	0.0115607	0.0134615	0.0913929	VPS4B, ACVR1
GO:0009987	cellular process	0.00224944	0.0135911	0.0913929	HACE1, MMD, KCTD8, BAZ2B, VPS4B, ACVR1, KTN1, HIF1AN, DNAL4
GO:0018196	peptidyl-asparagine modification	0.0769231	0.0140753	0.0913929	HIF1AN
GO:0070936	protein K48-linked ubiquitination	0.0769231	0.0140753	0.0913929	HACE1
GO:0046605	regulation of centrosome cycle	0.0769231	0.0140753	0.0913929	VPS4B
GO:0004672	protein kinase activity	0.0111111	0.0145003	0.0913929	MMD, ACVR1
GO:0044257	cellular protein catabolic process	0.010989	0.0148034	0.0913929	VPS4B, HACE1
GO:0019835	cytolysis	0.0714286	0.0150733	0.0913929	MMD
GO:1901989	positive regulation of cell cycle phase transition	0.0714286	0.0150733	0.0913929	VPS4B
GO:0051145	smooth muscle cell differentiation	0.0714286	0.0150733	0.0913929	ACVR1
GO:0003209	cardiac atrium morphogenesis	0.0714286	0.0150733	0.0913929	ACVR1
GO:1903902	positive regulation of viral life cycle	0.0714286	0.0150733	0.0913929	VPS4B
GO:0002526	acute inflammatory response	0.0714286	0.0150733	0.0913929	ACVR1
GO:0008333	endosome to lysosome transport	0.0714286	0.0150733	0.0913929	VPS4B
GO:0006900	membrane budding	0.0714286	0.0150733	0.0913929	VPS4B
GO:0050793	regulation of developmental process	0.00580271	0.0151584	0.0913929	MMD, HIF1AN, ACVR1
GO:0006464	cellular protein modification process	0.00415369	0.0153946	0.0913929	HACE1, MMD, HIF1AN, ACVR1
GO:0036211	protein modification process	0.00415369	0.0153946	0.0913929	HACE1, MMD, HIF1AN, ACVR1
GO:0044699	single-organism process	0.00237107	0.0155	0.0913929	HACE1, MMD, KCTD8, VPS4B, ACVR1, KTN1, HIF1AN, DNAL4
GO:0060284	regulation of cell development	0.0106383	0.0157289	0.0913929	MMD, ACVR1
GO:0003230	cardiac atrium development	0.0666667	0.0160704	0.0913929	ACVR1
GO:0003143	embryonic heart tube morphogenesis	0.0666667	0.0160704	0.0913929	ACVR1
GO:0032924	activin receptor signaling pathway	0.0666667	0.0160704	0.0913929	ACVR1
GO:0018107	peptidyl-threonine phosphorylation	0.0666667	0.0160704	0.0913929	ACVR1
GO:0050000	chromosome localization	0.0666667	0.0160704	0.0913929	VPS4B
GO:0003197	endocardial cushion development	0.0666667	0.0160704	0.0913929	ACVR1
GO:0017048	Rho GTPase binding	0.0666667	0.0160704	0.0913929	HACE1
GO:0051303	establishment of chromosome localization	0.0666667	0.0160704	0.0913929	VPS4B
GO:0010862	positive regulation of pathway-restricted SMAD protein phosphorylation	0.0666667	0.0160704	0.0913929	ACVR1
GO:0000278	mitotic cell cycle	0.0103627	0.0165189	0.0913929	VPS4B, ACVR1
GO:0043231	intracellular membrane-bounded organelle	0.00255288	0.0167734	0.0913929	HACE1, MMD, BAZ2B, VPS4B, AGPAT3, KTN1, HIF1AN
GO:0043226	organelle	0.00233781	0.0167953	0.0913929	HACE1, MMD, BAZ2B, VPS4B, AGPAT3, KTN1, HIF1AN, DNAL4
GO:0003179	heart valve morphogenesis	0.0625	0.0170665	0.0913929	ACVR1
GO:1902117	positive regulation of organelle assembly	0.0625	0.0170665	0.0913929	VPS4B
GO:0051298	centrosome duplication	0.0625	0.0170665	0.0913929	VPS4B
GO:0070167	regulation of biomineral tissue development	0.0625	0.0170665	0.0913929	ACVR1
GO:0018210	peptidyl-threonine modification	0.0625	0.0170665	0.0913929	ACVR1
GO:0007032	endosome organization	0.0625	0.0170665	0.0913929	VPS4B
GO:0030500	regulation of bone mineralization	0.0625	0.0170665	0.0913929	ACVR1
GO:0048524	positive regulation of viral process	0.0625	0.0170665	0.0913929	VPS4B
GO:0005515	protein binding	0.00327225	0.0172773	0.0913929	VPS4B, ACVR1, KTN1, HIF1AN, HACE1
GO:0043412	macromolecule modification	0.0039604	0.0180281	0.0913929	HACE1, MMD, HIF1AN, ACVR1
GO:0010389	regulation of G2/M transition of mitotic cell cycle	0.0588235	0.0180617	0.0913929	VPS4B
GO:0060317	cardiac epithelial to mesenchymal transition	0.0588235	0.0180617	0.0913929	ACVR1
GO:0036294	cellular response to decreased oxygen levels	0.0588235	0.0180617	0.0913929	HIF1AN
GO:0045921	positive regulation of exocytosis	0.0588235	0.0180617	0.0913929	VPS4B
GO:1902554	serine/threonine protein kinase complex	0.0588235	0.0180617	0.0913929	ACVR1
GO:0071456	cellular response to hypoxia	0.0588235	0.0180617	0.0913929	HIF1AN
GO:0065007	biological regulation	0.00250089	0.0186234	0.0913929	HACE1, MMD, KCTD8, BAZ2B, VPS4B, ACVR1, HIF1AN
GO:0061024	membrane organization	0.00966184	0.0188194	0.0913929	VPS4B, HACE1
GO:0016773	phosphotransferase activity, alcohol group as acceptor	0.00966184	0.0188194	0.0913929	MMD, ACVR1
GO:0010717	regulation of epithelial to mesenchymal transition	0.0555556	0.0190559	0.0913929	ACVR1
GO:0007041	lysosomal transport	0.0555556	0.0190559	0.0913929	VPS4B
GO:0031985	Golgi cisterna	0.0555556	0.0190559	0.0913929	HACE1
GO:0015918	sterol transport	0.0555556	0.0190559	0.0913929	VPS4B
GO:0046332	SMAD binding	0.0555556	0.0190559	0.0913929	ACVR1
GO:0030301	cholesterol transport	0.0555556	0.0190559	0.0913929	VPS4B
GO:0003170	heart valve development	0.0555556	0.0190559	0.0913929	ACVR1
GO:0001934	positive regulation of protein phosphorylation	0.00947867	0.0195003	0.0916263	MMD, ACVR1
GO:0044260	cellular macromolecule metabolic process	0.00274725	0.0198129	0.0916263	HACE1, MMD, BAZ2B, VPS4B, ACVR1, HIF1AN
GO:0060548	negative regulation of cell death	0.00934579	0.0200177	0.0916263	VPS4B, ACVR1
GO:0045669	positive regulation of osteoblast differentiation	0.0526316	0.0200491	0.0916263	ACVR1
GO:0035050	embryonic heart tube development	0.0526316	0.0200491	0.0916263	ACVR1
GO:0071453	cellular response to oxygen levels	0.0526316	0.0200491	0.0916263	HIF1AN
GO:0019955	cytokine binding	0.0526316	0.0200491	0.0916263	ACVR1
GO:0044464	cell part	0.00211218	0.02011	0.0916263	HACE1, MMD, BAZ2B, VPS4B, ACVR1, AGPAT3, KTN1, HIF1AN, DNAL4
GO:0030163	protein catabolic process	0.00925926	0.0203659	0.091851	VPS4B, HACE1
GO:0005623	cell	0.0021028	0.020665	0.091851	HACE1, MMD, BAZ2B, VPS4B, ACVR1, AGPAT3, KTN1, HIF1AN, DNAL4
GO:0042327	positive regulation of phosphorylation	0.00917431	0.0207166	0.091851	MMD, ACVR1
GO:1902911	protein kinase complex	0.05	0.0210413	0.091851	ACVR1
GO:0017137	Rab GTPase binding	0.05	0.0210413	0.091851	HACE1
GO:0051225	spindle assembly	0.05	0.0210413	0.091851	VPS4B
GO:0060393	regulation of pathway-restricted SMAD protein phosphorylation	0.05	0.0210413	0.091851	ACVR1
GO:0048522	positive regulation of cellular process	0.00374883	0.021584	0.0933823	VPS4B, MMD, HIF1AN, ACVR1
GO:0045661	regulation of myoblast differentiation	0.047619	0.0220326	0.0933823	HIF1AN
GO:0045446	endothelial cell differentiation	0.047619	0.0220326	0.0933823	ACVR1
GO:1902749	regulation of cell cycle G2/M phase transition	0.047619	0.0220326	0.0933823	VPS4B
GO:0051213	dioxygenase activity	0.047619	0.0220326	0.0933823	HIF1AN
GO:0009966	regulation of signal transduction	0.00501672	0.0221924	0.0935159	ACVR1, KCTD8, HIF1AN
GO:0030282	bone mineralization	0.0454545	0.0230229	0.0948231	ACVR1
GO:0001755	neural crest cell migration	0.0454545	0.0230229	0.0948231	ACVR1
GO:0001707	mesoderm formation	0.0454545	0.0230229	0.0948231	ACVR1
GO:0007098	centrosome cycle	0.0454545	0.0230229	0.0948231	VPS4B
GO:0044424	intracellular part	0.00220022	0.0235698	0.0954212	HACE1, MMD, BAZ2B, VPS4B, AGPAT3, KTN1, HIF1AN, DNAL4
GO:0008593	regulation of Notch signaling pathway	0.0434783	0.0240122	0.0954212	HIF1AN
GO:0051149	positive regulation of muscle cell differentiation	0.0434783	0.0240122	0.0954212	HIF1AN
GO:0060411	cardiac septum morphogenesis	0.0434783	0.0240122	0.0954212	ACVR1
GO:0048332	mesoderm morphogenesis	0.0434783	0.0240122	0.0954212	ACVR1
GO:0016301	kinase activity	0.00843882	0.0241739	0.0954212	MMD, ACVR1
GO:0044265	cellular macromolecule catabolic process	0.00843882	0.0241739	0.0954212	VPS4B, HACE1
GO:0010562	positive regulation of phosphorus metabolic process	0.00829876	0.0249301	0.0954212	MMD, ACVR1
GO:0045937	positive regulation of phosphate metabolic process	0.00829876	0.0249301	0.0954212	MMD, ACVR1
GO:0007051	spindle organization	0.0416667	0.0250006	0.0954212	VPS4B
GO:0055007	cardiac muscle cell differentiation	0.0416667	0.0250006	0.0954212	ACVR1
GO:0060389	pathway-restricted SMAD protein phosphorylation	0.0416667	0.0250006	0.0954212	ACVR1
GO:0008277	regulation of G-protein coupled receptor protein signaling pathway	0.0416667	0.0250006	0.0954212	KCTD8
GO:0005795	Golgi stack	0.0416667	0.0250006	0.0954212	HACE1
GO:0016020	membrane	0.0025974	0.0254071	0.0964675	HACE1, MMD, VPS4B, ACVR1, AGPAT3, KTN1
GO:0003158	endothelium development	0.04	0.025988	0.0966977	ACVR1
GO:0043902	positive regulation of multi-organism process	0.04	0.025988	0.0966977	VPS4B
GO:0000922	spindle pole	0.04	0.025988	0.0966977	VPS4B
GO:0015630	microtubule cytoskeleton	0.00809717	0.0260826	0.0966977	VPS4B, DNAL4
GO:0051130	positive regulation of cellular component organization	0.00806452	0.0262768	0.0966977	VPS4B, ACVR1
GO:0008152	metabolic process	0.00232945	0.0265461	0.0966977	HACE1, MMD, BAZ2B, VPS4B, ACVR1, AGPAT3, HIF1AN
GO:0031214	biomineral tissue development	0.0384615	0.0269745	0.0966977	ACVR1
GO:0006997	nucleus organization	0.0384615	0.0269745	0.0966977	VPS4B
GO:0045778	positive regulation of ossification	0.0384615	0.0269745	0.0966977	ACVR1
GO:0000086	G2/M transition of mitotic cell cycle	0.0384615	0.0269745	0.0966977	VPS4B
GO:1903900	regulation of viral life cycle	0.0384615	0.0269745	0.0966977	VPS4B
GO:0031401	positive regulation of protein modification process	0.00793651	0.0270595	0.0966977	MMD, ACVR1
GO:0043170	macromolecule metabolic process	0.00254345	0.0278487	0.0976877	HACE1, MMD, BAZ2B, VPS4B, ACVR1, HIF1AN
GO:0007498	mesoderm development	0.037037	0.02796	0.0976877	ACVR1
GO:0010921	regulation of phosphatase activity	0.037037	0.02796	0.0976877	ACVR1
GO:0009968	negative regulation of signal transduction	0.0077821	0.0280511	0.0976877	ACVR1, HIF1AN
GO:0010646	regulation of cell communication	0.00456621	0.028274	0.0976877	ACVR1, KCTD8, HIF1AN
GO:0003824	catalytic activity	0.00288018	0.0282838	0.0976877	HACE1, MMD, AGPAT3, HIF1AN, ACVR1
GO:0045931	positive regulation of mitotic cell cycle	0.0357143	0.0289445	0.0976877	VPS4B
GO:0014032	neural crest cell development	0.0357143	0.0289445	0.0976877	ACVR1
GO:0014033	neural crest cell differentiation	0.0357143	0.0289445	0.0976877	ACVR1
GO:0030510	regulation of BMP signaling pathway	0.0357143	0.0289445	0.0976877	ACVR1
GO:0051297	centrosome organization	0.0357143	0.0289445	0.0976877	VPS4B
GO:2001237	negative regulation of extrinsic apoptotic signaling pathway	0.0357143	0.0289445	0.0976877	ACVR1
GO:0023051	regulation of signaling	0.00451128	0.029161	0.097965	ACVR1, KCTD8, HIF1AN
GO:0043227	membrane-bounded organelle	0.00227865	0.0295699	0.0982774	HACE1, MMD, BAZ2B, VPS4B, AGPAT3, KTN1, HIF1AN
GO:0048518	positive regulation of biological process	0.00339271	0.0297734	0.0982774	VPS4B, MMD, HIF1AN, ACVR1
GO:0090100	positive regulation of transmembrane receptor protein serine/threonine kinase signaling pathway	0.0344828	0.0299281	0.0982774	ACVR1
GO:0030496	midbody	0.0344828	0.0299281	0.0982774	VPS4B
GO:0007088	regulation of mitotic nuclear division	0.0344828	0.0299281	0.0982774	VPS4B
GO:0044839	cell cycle G2/M phase transition	0.0333333	0.0309107	0.0988329	VPS4B
GO:0007368	determination of left/right symmetry	0.0333333	0.0309107	0.0988329	ACVR1
GO:0031406	carboxylic acid binding	0.0333333	0.0309107	0.0988329	HIF1AN
GO:0090101	negative regulation of transmembrane receptor protein serine/threonine kinase signaling pathway	0.0333333	0.0309107	0.0988329	ACVR1
GO:0031023	microtubule organizing center organization	0.0333333	0.0309107	0.0988329	VPS4B
GO:0007030	Golgi organization	0.0333333	0.0309107	0.0988329	HACE1
GO:0022402	cell cycle process	0.00732601	0.0313216	0.0997093	VPS4B, ACVR1
GO:0019199	transmembrane receptor protein kinase activity	0.0322581	0.0318924	0.100214	ACVR1
GO:0004702	receptor signaling protein serine/threonine kinase activity	0.0322581	0.0318924	0.100214	ACVR1
GO:0045445	myoblast differentiation	0.0322581	0.0318924	0.100214	HIF1AN
GO:0010648	negative regulation of cell communication	0.00719424	0.0323735	0.100691	ACVR1, HIF1AN
GO:0023057	negative regulation of signaling	0.00719424	0.0323735	0.100691	ACVR1, HIF1AN
GO:0016772	transferase activity, transferring phosphorus-containing groups	0.00716846	0.0325855	0.100691	MMD, ACVR1
GO:1902115	regulation of organelle assembly	0.03125	0.0328731	0.100691	VPS4B
GO:0035303	regulation of dephosphorylation	0.03125	0.0328731	0.100691	ACVR1
GO:0009855	determination of bilateral symmetry	0.03125	0.0328731	0.100691	ACVR1
GO:0009057	macromolecule catabolic process	0.0070922	0.033225	0.100779	VPS4B, HACE1
GO:0016477	cell migration	0.00706714	0.0334393	0.100779	HACE1, ACVR1
GO:0051261	protein depolymerization	0.030303	0.0338528	0.100779	VPS4B
GO:0009799	specification of symmetry	0.030303	0.0338528	0.100779	ACVR1
GO:0003279	cardiac septum development	0.030303	0.0338528	0.100779	ACVR1
GO:1903531	negative regulation of secretion by cell	0.030303	0.0338528	0.100779	VPS4B
GO:0043085	positive regulation of catalytic activity	0.00701754	0.0338695	0.100779	MMD, ACVR1
GO:0045667	regulation of osteoblast differentiation	0.0294118	0.0348316	0.101164	ACVR1
GO:0005875	microtubule associated complex	0.0294118	0.0348316	0.101164	DNAL4
GO:0008022	protein C-terminus binding	0.0294118	0.0348316	0.101164	VPS4B
GO:0048754	branching morphogenesis of an epithelial tube	0.0294118	0.0348316	0.101164	ACVR1
GO:0070507	regulation of microtubule cytoskeleton organization	0.0294118	0.0348316	0.101164	VPS4B
GO:0017157	regulation of exocytosis	0.0294118	0.0348316	0.101164	VPS4B
GO:0010770	positive regulation of cell morphogenesis involved in differentiation	0.0285714	0.0358095	0.101576	ACVR1
GO:0035051	cardiocyte differentiation	0.0285714	0.0358095	0.101576	ACVR1
GO:0000070	mitotic sister chromatid segregation	0.0285714	0.0358095	0.101576	VPS4B
GO:0003206	cardiac chamber morphogenesis	0.0285714	0.0358095	0.101576	ACVR1
GO:0051783	regulation of nuclear division	0.0285714	0.0358095	0.101576	VPS4B
GO:0001704	formation of primary germ layer	0.0285714	0.0358095	0.101576	ACVR1
GO:0042787	protein ubiquitination involved in ubiquitin-dependent protein catabolic process	0.0277778	0.0367864	0.103542	HACE1
GO:0051048	negative regulation of secretion	0.0277778	0.0367864	0.103542	VPS4B
GO:0005794	Golgi apparatus	0.00664452	0.0373893	0.103841	HACE1, MMD
GO:0008270	zinc ion binding	0.00664452	0.0373893	0.103841	HIF1AN, BAZ2B
GO:0005057	receptor signaling protein activity	0.027027	0.0377623	0.103841	ACVR1
GO:0043624	cellular protein complex disassembly	0.027027	0.0377623	0.103841	VPS4B
GO:0048870	cell motility	0.00660066	0.0378389	0.103841	HACE1, ACVR1
GO:0051674	localization of cell	0.00657895	0.0380645	0.103841	HACE1, ACVR1
GO:0051240	positive regulation of multicellular organismal process	0.00655738	0.0382906	0.103841	MMD, ACVR1
GO:0036293	response to decreased oxygen levels	0.0263158	0.0387373	0.103841	HIF1AN
GO:0001666	response to hypoxia	0.0263158	0.0387373	0.103841	HIF1AN
GO:0009953	dorsal/ventral pattern formation	0.0263158	0.0387373	0.103841	ACVR1
GO:0000209	protein polyubiquitination	0.0263158	0.0387373	0.103841	HACE1
GO:0032886	regulation of microtubule-based process	0.0263158	0.0387373	0.103841	VPS4B
GO:0018193	peptidyl-amino acid modification	0.00651466	0.0387444	0.103841	ACVR1, HIF1AN
GO:0001837	epithelial to mesenchymal transition	0.025641	0.0397113	0.105655	ACVR1
GO:0051147	regulation of muscle cell differentiation	0.025641	0.0397113	0.105655	HIF1AN
GO:0042221	response to chemical	0.00396825	0.0402932	0.106553	VPS4B, ACVR1, HIF1AN
GO:0070482	response to oxygen levels	0.025	0.0406844	0.106553	HIF1AN
GO:0019838	growth factor binding	0.025	0.0406844	0.106553	ACVR1
GO:0019058	viral life cycle	0.025	0.0406844	0.106553	VPS4B
GO:0048585	negative regulation of response to stimulus	0.00630915	0.0410446	0.106553	ACVR1, HIF1AN
GO:0032270	positive regulation of cellular protein metabolic process	0.00630915	0.0410446	0.106553	MMD, ACVR1
GO:0044446	intracellular organelle part	0.0025974	0.0415603	0.106553	VPS4B, HACE1, KTN1, HIF1AN, DNAL4
GO:0098802	plasma membrane receptor complex	0.0243902	0.0416566	0.106553	ACVR1
GO:0000819	sister chromatid segregation	0.0243902	0.0416566	0.106553	VPS4B
GO:0007179	transforming growth factor beta receptor signaling pathway	0.0243902	0.0416566	0.106553	ACVR1
GO:0043241	protein complex disassembly	0.0243902	0.0416566	0.106553	VPS4B
GO:0048583	regulation of response to stimulus	0.00390117	0.0420387	0.107155	ACVR1, KCTD8, HIF1AN
GO:0001932	regulation of protein phosphorylation	0.00621118	0.0422139	0.107226	MMD, ACVR1
GO:0061138	morphogenesis of a branching epithelium	0.0238095	0.0426277	0.107901	ACVR1
GO:0051704	multi-organism process	0.00613497	0.0431585	0.108527	VPS4B, ACVR1
GO:0030509	BMP signaling pathway	0.0232558	0.043598	0.108527	ACVR1
GO:2001236	regulation of extrinsic apoptotic signaling pathway	0.0232558	0.043598	0.108527	ACVR1
GO:0098588	bounding membrane of organelle	0.0060423	0.0443504	0.108527	VPS4B, HACE1
GO:0005737	cytoplasm	0.00227964	0.0443964	0.108527	HACE1, MMD, VPS4B, AGPAT3, KTN1, HIF1AN
GO:0003205	cardiac chamber development	0.0227273	0.0445673	0.108527	ACVR1
GO:0007281	germ cell development	0.0227273	0.0445673	0.108527	ACVR1
GO:0000082	G1/S transition of mitotic cell cycle	0.0227273	0.0445673	0.108527	ACVR1
GO:0017016	Ras GTPase binding	0.0227273	0.0445673	0.108527	HACE1
GO:1902494	catalytic complex	0.00600601	0.0448306	0.108527	ACVR1, DNAL4
GO:0044422	organelle part	0.00253807	0.0452092	0.108527	VPS4B, HACE1, KTN1, HIF1AN, DNAL4
GO:0010941	regulation of cell death	0.00597015	0.0453128	0.108527	VPS4B, ACVR1
GO:0048738	cardiac muscle tissue development	0.0222222	0.0455356	0.108527	ACVR1
GO:0007219	Notch signaling pathway	0.0222222	0.0455356	0.108527	HIF1AN
GO:0016705	oxidoreductase activity, acting on paired donors, with incorporation or reduction of molecular oxygen	0.0222222	0.0455356	0.108527	HIF1AN
GO:0031267	small GTPase binding	0.0222222	0.0455356	0.108527	HACE1
GO:0001763	morphogenesis of a branching structure	0.0222222	0.0455356	0.108527	ACVR1
GO:0071822	protein complex subunit organization	0.00595238	0.0455546	0.108527	VPS4B, KCTD8
GO:0006355	regulation of transcription, DNA-templated	0.00376884	0.0457861	0.108723	ACVR1, HIF1AN, BAZ2B
GO:0032984	macromolecular complex disassembly	0.0217391	0.0465031	0.110067	VPS4B
GO:0051247	positive regulation of protein metabolic process	0.00584795	0.0470158	0.110273	MMD, ACVR1
GO:0044238	primary metabolic process	0.00224635	0.0471882	0.110273	HACE1, MMD, BAZ2B, VPS4B, ACVR1, HIF1AN
GO:0042325	regulation of phosphorylation	0.0058309	0.047261	0.110273	MMD, ACVR1
GO:0044843	cell cycle G1/S phase transition	0.0212766	0.0474695	0.110273	ACVR1
GO:0090068	positive regulation of cell cycle process	0.0212766	0.0474695	0.110273	VPS4B
GO:1903506	regulation of nucleic acid-templated transcription	0.00371287	0.0475043	0.110273	ACVR1, HIF1AN, BAZ2B
GO:2001141	regulation of RNA biosynthetic process	0.00370828	0.0476489	0.110273	ACVR1, HIF1AN, BAZ2B
GO:0044093	positive regulation of molecular function	0.00578035	0.0479996	0.110603	MMD, ACVR1
GO:0080090	regulation of primary metabolic process	0.00290909	0.0481077	0.110603	MMD, HIF1AN, BAZ2B, ACVR1
GO:0040011	locomotion	0.00576369	0.0482467	0.110603	HACE1, ACVR1
GO:0044237	cellular metabolic process	0.00222717	0.0488867	0.110709	HACE1, MMD, BAZ2B, VPS4B, ACVR1, HIF1AN
GO:0060255	regulation of macromolecule metabolic process	0.00288809	0.0491825	0.110709	MMD, HIF1AN, BAZ2B, ACVR1
GO:0007033	vacuole organization	0.0204082	0.0493996	0.110709	VPS4B
GO:0071773	cellular response to BMP stimulus	0.0204082	0.0493996	0.110709	ACVR1
GO:0051020	GTPase binding	0.0204082	0.0493996	0.110709	HACE1
GO:0007369	gastrulation	0.0204082	0.0493996	0.110709	ACVR1
GO:0044248	cellular catabolic process	0.00568182	0.0494895	0.110709	VPS4B, HACE1
GO:0031323	regulation of cellular metabolic process	0.00288184	0.0495076	0.110709	MMD, HIF1AN, BAZ2B, ACVR1
	--------------------
gga-miR-375
GO ID	GO Term	Gene ratio	P Value	Corrected P Value	Gene ID
GO:0005416	cation:amino acid symporter activity	0.166667	0.000545235	0.00689849	SLC32A1
GO:0015812	gamma-aminobutyric acid transport	0.142857	0.000623114	0.00689849	SLC32A1
GO:0015295	solute:proton symporter activity	0.142857	0.000623114	0.00689849	SLC32A1
GO:0015804	neutral amino acid transport	0.142857	0.000623114	0.00689849	SLC32A1
GO:0008028	monocarboxylic acid transmembrane transporter activity	0.125	0.000700989	0.00689849	SLC32A1
GO:0015175	neutral amino acid transmembrane transporter activity	0.111111	0.000778862	0.00689849	SLC32A1
GO:0043679	axon terminus	0.111111	0.000778862	0.00689849	SLC32A1
GO:0044306	neuron projection terminus	0.0909091	0.000934598	0.00697473	SLC32A1
GO:0015179	L-amino acid transmembrane transporter activity	0.0833333	0.00101246	0.00697473	SLC32A1
GO:0015370	solute:sodium symporter activity	0.0555556	0.00147958	0.00781463	SLC32A1
GO:0003333	amino acid transmembrane transport	0.0526316	0.00155742	0.00781463	SLC32A1
GO:0006865	amino acid transport	0.0454545	0.00179093	0.00781463	SLC32A1
GO:1903825	organic acid transmembrane transport	0.0454545	0.00179093	0.00781463	SLC32A1
GO:1905039	carboxylic acid transmembrane transport	0.0454545	0.00179093	0.00781463	SLC32A1
GO:0033267	axon part	0.04	0.00202441	0.00781463	SLC32A1
GO:0015171	amino acid transmembrane transporter activity	0.0384615	0.00210223	0.00781463	SLC32A1
GO:0015294	solute:cation symporter activity	0.0344828	0.00233567	0.00781463	SLC32A1
GO:0015849	organic acid transport	0.03125	0.00256909	0.00781463	SLC32A1
GO:0005342	organic acid transmembrane transporter activity	0.030303	0.00264689	0.00781463	SLC32A1
GO:0015081	sodium ion transmembrane transporter activity	0.030303	0.00264689	0.00781463	SLC32A1
GO:0046943	carboxylic acid transmembrane transporter activity	0.030303	0.00264689	0.00781463	SLC32A1
GO:0015293	symporter activity	0.027027	0.00295806	0.00833635	SLC32A1
GO:0098793	presynapse	0.02	0.00396902	0.0106991	SLC32A1
GO:0030425	dendrite	0.0178571	0.00443545	0.0114582	SLC32A1
GO:0015291	secondary active transmembrane transporter activity	0.0166667	0.00474634	0.0117709	SLC32A1
GO:0046942	carboxylic acid transport	0.015625	0.00505718	0.0120594	SLC32A1
GO:0015711	organic anion transport	0.0147059	0.00536797	0.0123264	SLC32A1
GO:0030424	axon	0.0131579	0.00598941	0.0132623	SLC32A1
GO:0036477	somatodendritic compartment	0.0119048	0.00661065	0.0141331	SLC32A1
GO:0022804	active transmembrane transporter activity	0.0104167	0.00754215	0.0153364	SLC32A1
GO:0015077	monovalent inorganic cation transmembrane transporter activity	0.00990099	0.00793015	0.0153364	SLC32A1
GO:0006820	anion transport	0.00970874	0.00808533	0.0153364	SLC32A1
GO:0044456	synapse part	0.00961538	0.00816291	0.0153364	SLC32A1
GO:0046873	metal ion transmembrane transporter activity	0.00925926	0.00847322	0.0154512	SLC32A1
GO:0045202	synapse	0.00729927	0.0107215	0.0186149	SLC32A1
GO:0044463	cell projection part	0.00719424	0.0108765	0.0186149	SLC32A1
GO:0022890	inorganic cation transmembrane transporter activity	0.00704225	0.0111089	0.0186149	SLC32A1
GO:0043005	neuron projection	0.00641026	0.0121931	0.019894	SLC32A1
GO:0071705	nitrogen compound transport	0.00617284	0.0126576	0.0201224	SLC32A1
GO:0008324	cation transmembrane transporter activity	0.00568182	0.013741	0.0212986	SLC32A1
GO:0015075	ion transmembrane transporter activity	0.00431034	0.0180686	0.0271285	SLC32A1
GO:0097458	neuron part	0.00423729	0.0183774	0.0271285	SLC32A1
GO:0022891	substrate-specific transmembrane transporter activity	0.0037594	0.0206915	0.0298343	SLC32A1
GO:0022857	transmembrane transporter activity	0.003367	0.0230799	0.0325216	SLC32A1
GO:0022892	substrate-specific transporter activity	0.0030581	0.0253884	0.0349796	SLC32A1
GO:0042995	cell projection	0.00298507	0.0260036	0.0350483	SLC32A1
GO:0006811	ion transport	0.00289017	0.0268491	0.0354179	SLC32A1
GO:0055085	transmembrane transport	0.00278552	0.0278479	0.0359702	SLC32A1
GO:0005215	transporter activity	0.00255102	0.0303809	0.0384411	SLC32A1
GO:0071702	organic substance transport	0.00175131	0.0440632	0.0546383	SLC32A1
GO:0044765	single-organism transport	0.00162602	0.0474115	0.0576375	SLC32A1
GO:1902578	single-organism localization	0.00149031	0.0516646	0.0616001	SLC32A1
GO:0006810	transport	1/1108	0.0845267	0.0988802	SLC32A1
GO:0051234	establishment of localization	1/1141	0.0869847	0.0998713	SLC32A1
GO:0051179	localization	1/1413	0.107119	0.120752	SLC32A1
GO:0016021	integral component of membrane	1/1455	0.110208	0.122016	SLC32A1
GO:0031224	intrinsic component of membrane	1/1483	0.112264	0.122112	SLC32A1
GO:0044425	membrane part	1/1743	0.131245	0.140297	SLC32A1
GO:0016020	membrane	1/2310	0.171927	0.180669	SLC32A1
GO:0044699	single-organism process	1/3374	0.245636	0.253824	SLC32A1
GO:0044464	cell part	1/4261	0.304457	0.305691	SLC32A1
GO:0005623	cell	1/4280	0.305691	0.305691	SLC32A1
	--------------------
gga-miR-1559-3p
GO ID	GO Term	Gene ratio	P Value	Corrected P Value	Gene ID
GO:0031400	negative regulation of protein modification process	0.0307692	2.8996e-05	0.00905321	ZMYND11, PAFAH1B1, YWHAB, LRRTM3
GO:0045936	negative regulation of phosphate metabolic process	0.0294118	3.44229e-05	0.00905321	ZMYND11, PAFAH1B1, YWHAB, LRRTM3
GO:0010563	negative regulation of phosphorus metabolic process	0.0294118	3.44229e-05	0.00905321	ZMYND11, PAFAH1B1, YWHAB, LRRTM3
GO:0090102	cochlea development	0.222222	9.26956e-05	0.0115055	PAFAH1B1, GABRB3
GO:0046329	negative regulation of JNK cascade	0.222222	9.26956e-05	0.0115055	ZMYND11, PAFAH1B1
GO:0070303	negative regulation of stress-activated protein kinase signaling cascade	0.2	0.000111142	0.0115055	ZMYND11, PAFAH1B1
GO:0032873	negative regulation of stress-activated MAPK cascade	0.2	0.000111142	0.0115055	ZMYND11, PAFAH1B1
GO:0007166	cell surface receptor signaling pathway	0.0100671	0.000123781	0.0115055	ZMYND11, ESM1, PAFAH1B1, GABRB3, LRRTM3, TSPAN12
GO:0060119	inner ear receptor cell development	0.181818	0.000131241	0.0115055	PAFAH1B1, GABRB3
GO:0065007	biological regulation	0.00428725	0.000155277	0.0122514	DEPDC1B, ZMYND11, ESM1, PAFAH1B1, GABRB3, DAZL, HIF1A, SLC25A36, LRRTM3, CLOCK, TSPAN12, YWHAB
GO:0050794	regulation of cellular process	0.00443012	0.000242339	0.0149645	DEPDC1B, ZMYND11, ESM1, PAFAH1B1, GABRB3, DAZL, HIF1A, LRRTM3, CLOCK, TSPAN12, YWHAB
GO:0032269	negative regulation of cellular protein metabolic process	0.0175439	0.000242378	0.0149645	ZMYND11, PAFAH1B1, YWHAB, LRRTM3
GO:0060113	inner ear receptor cell differentiation	0.117647	0.000286293	0.0149645	PAFAH1B1, GABRB3
GO:0051219	phosphoprotein binding	0.117647	0.000286293	0.0149645	PAFAH1B1, YWHAB
GO:0042490	mechanoreceptor differentiation	0.111111	0.000317839	0.0149645	PAFAH1B1, GABRB3
GO:0051248	negative regulation of protein metabolic process	0.0162602	0.00032198	0.0149645	ZMYND11, PAFAH1B1, YWHAB, LRRTM3
GO:0001933	negative regulation of protein phosphorylation	0.0306122	0.000322429	0.0149645	ZMYND11, PAFAH1B1, LRRTM3
GO:0050789	regulation of biological process	0.00420008	0.000385721	0.0169074	DEPDC1B, ZMYND11, ESM1, PAFAH1B1, GABRB3, DAZL, HIF1A, LRRTM3, CLOCK, TSPAN12, YWHAB
GO:0042326	negative regulation of phosphorylation	0.0280374	0.000414185	0.0171996	ZMYND11, PAFAH1B1, LRRTM3
GO:1902532	negative regulation of intracellular signal transduction	0.0272727	0.000448122	0.0176784	ZMYND11, PAFAH1B1, LRRTM3
GO:0050896	response to stimulus	0.00484131	0.000549157	0.0206326	DEPDC1B, ZMYND11, ESM1, PAFAH1B1, GABRB3, HIF1A, LRRTM3, CLOCK, TSPAN12
GO:0051716	cellular response to stimulus	0.00515132	0.000796203	0.0282438	DEPDC1B, ZMYND11, ESM1, PAFAH1B1, GABRB3, LRRTM3, CLOCK, TSPAN12
GO:0044699	single-organism process	0.00355661	0.000881516	0.0282438	DEPDC1B, ZMYND11, ESM1, PAFAH1B1, GABRB3, CANX, DAZL, SLC25A36, LRRTM3, CLOCK, TSPAN12, YWHAB
GO:0043409	negative regulation of MAPK cascade	0.0625	0.000927637	0.0282438	ZMYND11, PAFAH1B1
GO:0046328	regulation of JNK cascade	0.0625	0.000927637	0.0282438	ZMYND11, PAFAH1B1
GO:0032268	regulation of cellular protein metabolic process	0.00869565	0.00093072	0.0282438	ZMYND11, DAZL, PAFAH1B1, YWHAB, LRRTM3
GO:0007423	sensory organ development	0.0205479	0.00100103	0.0292524	PAFAH1B1, TSPAN12, GABRB3
GO:0009987	cellular process	0.00324919	0.00116588	0.0328528	DEPDC1B, ZMYND11, ESM1, PAFAH1B1, GABRB3, CANX, DAZL, HIF1A, SLC25A36, LRRTM3, CLOCK, TSPAN12, YWHAB
GO:0007165	signal transduction	0.00550314	0.00122381	0.0331619	DEPDC1B, ZMYND11, ESM1, PAFAH1B1, GABRB3, LRRTM3, TSPAN12
GO:0007254	JNK cascade	0.0526316	0.00128337	0.0331619	ZMYND11, PAFAH1B1
GO:0051246	regulation of protein metabolic process	0.00803859	0.00131623	0.0331619	ZMYND11, DAZL, PAFAH1B1, YWHAB, LRRTM3
GO:0032872	regulation of stress-activated MAPK cascade	0.05	0.0014143	0.0331619	ZMYND11, PAFAH1B1
GO:0070302	regulation of stress-activated protein kinase signaling cascade	0.0487805	0.00148206	0.0331619	ZMYND11, PAFAH1B1
GO:0051650	establishment of vesicle localization	0.0487805	0.00148206	0.0331619	PAFAH1B1, CANX
GO:0051648	vesicle localization	0.0465116	0.00162216	0.0331619	PAFAH1B1, CANX
GO:0007281	germ cell development	0.0454545	0.0016945	0.0331619	DAZL, PAFAH1B1
GO:0044700	single organism signaling	0.00513196	0.00182705	0.0331619	DEPDC1B, ZMYND11, ESM1, PAFAH1B1, GABRB3, LRRTM3, TSPAN12
GO:0051403	stress-activated MAPK cascade	0.0434783	0.0018437	0.0331619	ZMYND11, PAFAH1B1
GO:0023052	signaling	0.0051207	0.00185005	0.0331619	DEPDC1B, ZMYND11, ESM1, PAFAH1B1, GABRB3, LRRTM3, TSPAN12
GO:0044707	single-multicellular organism process	0.00511322	0.00186551	0.0331619	ESM1, PAFAH1B1, GABRB3, DAZL, LRRTM3, CLOCK, TSPAN12
GO:0019220	regulation of phosphate metabolic process	0.0100251	0.00190271	0.0331619	ZMYND11, PAFAH1B1, YWHAB, LRRTM3
GO:0051174	regulation of phosphorus metabolic process	0.0100251	0.00190271	0.0331619	ZMYND11, PAFAH1B1, YWHAB, LRRTM3
GO:0007154	cell communication	0.00509091	0.00191249	0.0331619	DEPDC1B, ZMYND11, ESM1, PAFAH1B1, GABRB3, LRRTM3, TSPAN12
GO:0080090	regulation of primary metabolic process	0.00509091	0.00191249	0.0331619	ZMYND11, HIF1A, PAFAH1B1, DAZL, LRRTM3, CLOCK, YWHAB
GO:0031399	regulation of protein modification process	0.01	0.00191995	0.0331619	ZMYND11, PAFAH1B1, YWHAB, LRRTM3
GO:0060255	regulation of macromolecule metabolic process	0.00505415	0.00199284	0.0331619	ZMYND11, HIF1A, PAFAH1B1, DAZL, LRRTM3, CLOCK, YWHAB
GO:0031098	stress-activated protein kinase signaling cascade	0.0416667	0.00199894	0.0331619	ZMYND11, PAFAH1B1
GO:0031323	regulation of cellular metabolic process	0.00504323	0.00201745	0.0331619	ZMYND11, HIF1A, PAFAH1B1, DAZL, LRRTM3, CLOCK, YWHAB
GO:0022412	cellular process involved in reproduction in multicellular organism	0.04	0.00216017	0.0347831	DAZL, PAFAH1B1
GO:0048839	inner ear development	0.0392157	0.00224302	0.0353949	PAFAH1B1, GABRB3
GO:0007283	spermatogenesis	0.0377358	0.0024132	0.0373336	DAZL, PAFAH1B1
GO:0048232	male gamete generation	0.037037	0.00250051	0.0379404	DAZL, PAFAH1B1
GO:0019222	regulation of metabolic process	0.00477816	0.00273498	0.0407152	ZMYND11, HIF1A, PAFAH1B1, DAZL, LRRTM3, CLOCK, YWHAB
GO:0043583	ear development	0.0344828	0.00286447	0.0418531	PAFAH1B1, GABRB3
GO:0032501	multicellular organismal process	0.00466667	0.00312029	0.0437538	ESM1, PAFAH1B1, GABRB3, DAZL, LRRTM3, CLOCK, TSPAN12
GO:0042391	regulation of membrane potential	0.0327869	0.0031528	0.0437538	SLC25A36, GABRB3
GO:0006518	peptide metabolic process	0.0136364	0.00316092	0.0437538	DAZL, SLC25A36, LRRTM3
GO:0005515	protein binding	0.00458115	0.00345775	0.046882	ZMYND11, ESM1, PAFAH1B1, CANX, HIF1A, CLOCK, YWHAB
GO:0007275	multicellular organism development	0.00528169	0.00350575	0.046882	ESM1, PAFAH1B1, GABRB3, DAZL, LRRTM3, TSPAN12
GO:0050790	regulation of catalytic activity	0.00808081	0.00410221	0.0539441	DEPDC1B, PAFAH1B1, YWHAB, LRRTM3
GO:0043603	cellular amide metabolic process	0.011811	0.00470126	0.0608081	DAZL, SLC25A36, LRRTM3
GO:0009968	negative regulation of signal transduction	0.0116732	0.00485539	0.0617888	ZMYND11, PAFAH1B1, LRRTM3
GO:0034248	regulation of cellular amide metabolic process	0.025	0.00527774	0.0626725	DAZL, LRRTM3
GO:0051656	establishment of organelle localization	0.0238095	0.00578939	0.0626725	PAFAH1B1, CANX
GO:0010605	negative regulation of macromolecule metabolic process	0.00729927	0.00585441	0.0626725	ZMYND11, PAFAH1B1, YWHAB, LRRTM3
GO:0031324	negative regulation of cellular metabolic process	0.00728597	0.00589158	0.0626725	ZMYND11, PAFAH1B1, YWHAB, LRRTM3
GO:0010648	negative regulation of cell communication	0.0107914	0.00602028	0.0626725	ZMYND11, PAFAH1B1, LRRTM3
GO:0023057	negative regulation of signaling	0.0107914	0.00602028	0.0626725	ZMYND11, PAFAH1B1, LRRTM3
GO:0044267	cellular protein metabolic process	0.00470219	0.00615403	0.0626725	ZMYND11, PAFAH1B1, DAZL, SLC25A36, LRRTM3, YWHAB
GO:0007276	gamete generation	0.0229885	0.00618747	0.0626725	DAZL, PAFAH1B1
GO:0048856	anatomical structure development	0.00466926	0.00636386	0.0626725	ESM1, PAFAH1B1, GABRB3, DAZL, LRRTM3, TSPAN12
GO:0044464	cell part	0.00281624	0.00655318	0.0626725	DEPDC1B, ZMYND11, PAFAH1B1, GABRB3, CANX, DAZL, HIF1A, SLC25A36, LRRTM3, CLOCK, TSPAN12, YWHAB
GO:0044260	cellular macromolecule metabolic process	0.003663	0.00670097	0.0626725	ZMYND11, HIF1A, PAFAH1B1, DAZL, SLC25A36, LRRTM3, CLOCK, YWHAB
GO:0005623	cell	0.00280374	0.00679446	0.0626725	DEPDC1B, ZMYND11, PAFAH1B1, GABRB3, CANX, DAZL, HIF1A, SLC25A36, LRRTM3, CLOCK, TSPAN12, YWHAB
GO:0019221	cytokine-mediated signaling pathway	0.0217391	0.00687798	0.0626725	PAFAH1B1, LRRTM3
GO:0048646	anatomical structure formation involved in morphogenesis	0.0102389	0.00694653	0.0626725	PAFAH1B1, TSPAN12, ESM1
GO:0051962	positive regulation of nervous system development	0.0210526	0.00730834	0.0626725	PAFAH1B1, LRRTM3
GO:0005488	binding	0.00308356	0.00764512	0.0626725	MBNL3, ESM1, HIF1A, PAFAH1B1, ZMYND11, CANX, DAZL, CLOCK, PPP3R1, YWHAB
GO:0009892	negative regulation of metabolic process	0.00673401	0.00773288	0.0626725	ZMYND11, PAFAH1B1, YWHAB, LRRTM3
GO:0051647	nucleus localization	0.2	0.00791046	0.0626725	PAFAH1B1
GO:0060997	dendritic spine morphogenesis	0.2	0.00791046	0.0626725	PAFAH1B1
GO:0006862	nucleotide transport	0.2	0.00791046	0.0626725	SLC25A36
GO:0036035	osteoclast development	0.2	0.00791046	0.0626725	PAFAH1B1
GO:0035308	negative regulation of protein dephosphorylation	0.2	0.00791046	0.0626725	YWHAB
GO:0097061	dendritic spine organization	0.2	0.00791046	0.0626725	PAFAH1B1
GO:0060998	regulation of dendritic spine development	0.2	0.00791046	0.0626725	PAFAH1B1
GO:1900006	positive regulation of dendrite development	0.2	0.00791046	0.0626725	PAFAH1B1
GO:0050435	beta-amyloid metabolic process	0.2	0.00791046	0.0626725	LRRTM3
GO:0009966	regulation of signal transduction	0.00668896	0.00791295	0.0626725	ZMYND11, PAFAH1B1, ESM1, LRRTM3
GO:0051640	organelle localization	0.02	0.00805207	0.0626725	PAFAH1B1, CANX
GO:0065009	regulation of molecular function	0.00660066	0.0082814	0.0626725	DEPDC1B, PAFAH1B1, YWHAB, LRRTM3
GO:0043167	ion binding	0.00519751	0.00838146	0.0626725	MBNL3, PPP3R1, ZMYND11, YWHAB, CANX
GO:0048471	perinuclear region of cytoplasm	0.0194175	0.00851403	0.0626725	PAFAH1B1, YWHAB
GO:0044767	single-organism developmental process	0.00438276	0.00858446	0.0626725	ESM1, PAFAH1B1, GABRB3, DAZL, LRRTM3, TSPAN12
GO:0048585	negative regulation of response to stimulus	0.00946372	0.00859676	0.0626725	ZMYND11, PAFAH1B1, LRRTM3
GO:0035556	intracellular signal transduction	0.00652529	0.00861294	0.0626725	DEPDC1B, ZMYND11, PAFAH1B1, LRRTM3
GO:0046983	protein dimerization activity	0.00943396	0.00867009	0.0626725	CLOCK, HIF1A, PAFAH1B1
GO:0051171	regulation of nitrogen compound metabolic process	0.00514933	0.00870548	0.0626725	DAZL, CLOCK, HIF1A, ZMYND11, LRRTM3
GO:0001932	regulation of protein phosphorylation	0.00931677	0.00896712	0.0626725	ZMYND11, PAFAH1B1, LRRTM3
GO:0048609	multicellular organismal reproductive process	0.0188679	0.00898767	0.0626725	DAZL, PAFAH1B1
GO:0080135	regulation of cellular response to stress	0.0188679	0.00898767	0.0626725	ZMYND11, PAFAH1B1
GO:0032502	developmental process	0.00433839	0.00900313	0.0626725	ESM1, PAFAH1B1, GABRB3, DAZL, LRRTM3, TSPAN12
GO:0001525	angiogenesis	0.0186916	0.00914812	0.0626725	TSPAN12, ESM1
GO:0032504	multicellular organism reproduction	0.0186916	0.00914812	0.0626725	DAZL, PAFAH1B1
GO:0021801	cerebral cortex radial glia guided migration	0.166667	0.00922295	0.0626725	PAFAH1B1
GO:0022835	transmitter-gated channel activity	0.166667	0.00922295	0.0626725	GABRB3
GO:0051220	cytoplasmic sequestering of protein	0.166667	0.00922295	0.0626725	YWHAB
GO:0048854	brain morphogenesis	0.166667	0.00922295	0.0626725	PAFAH1B1
GO:0042987	amyloid precursor protein catabolic process	0.166667	0.00922295	0.0626725	LRRTM3
GO:0035035	histone acetyltransferase binding	0.166667	0.00922295	0.0626725	HIF1A
GO:0060117	auditory receptor cell development	0.166667	0.00922295	0.0626725	PAFAH1B1
GO:0022030	telencephalon glial cell migration	0.166667	0.00922295	0.0626725	PAFAH1B1
GO:0045309	protein phosphorylated amino acid binding	0.166667	0.00922295	0.0626725	YWHAB
GO:0022824	transmitter-gated ion channel activity	0.166667	0.00922295	0.0626725	GABRB3
GO:0003006	developmental process involved in reproduction	0.018018	0.00980275	0.0626725	DAZL, PAFAH1B1
GO:0048731	system development	0.00496524	0.0100894	0.0626725	ESM1, PAFAH1B1, TSPAN12, GABRB3, LRRTM3
GO:0019538	protein metabolic process	0.00423131	0.0101145	0.0626725	ZMYND11, PAFAH1B1, DAZL, SLC25A36, LRRTM3, YWHAB
GO:0043087	regulation of GTPase activity	0.0176991	0.0101377	0.0626725	DEPDC1B, PAFAH1B1
GO:0019953	sexual reproduction	0.0175439	0.0103071	0.0626725	DAZL, PAFAH1B1
GO:0048523	negative regulation of cellular process	0.00492126	0.0104579	0.0626725	YWHAB, ZMYND11, PAFAH1B1, GABRB3, LRRTM3
GO:0044703	multi-organism reproductive process	0.0173913	0.0104777	0.0626725	DAZL, PAFAH1B1
GO:0043170	macromolecule metabolic process	0.00339127	0.010513	0.0626725	ZMYND11, HIF1A, PAFAH1B1, DAZL, SLC25A36, LRRTM3, CLOCK, YWHAB
GO:1904115	axon cytoplasm	0.142857	0.0105338	0.0626725	PAFAH1B1
GO:0001961	positive regulation of cytokine-mediated signaling pathway	0.142857	0.0105338	0.0626725	PAFAH1B1
GO:0001736	establishment of planar polarity	0.142857	0.0105338	0.0626725	PAFAH1B1
GO:0060760	positive regulation of response to cytokine stimulus	0.142857	0.0105338	0.0626725	PAFAH1B1
GO:0048488	synaptic vesicle endocytosis	0.142857	0.0105338	0.0626725	CANX
GO:0010842	retina layer formation	0.142857	0.0105338	0.0626725	TSPAN12
GO:0098930	axonal transport	0.142857	0.0105338	0.0626725	PAFAH1B1
GO:0007164	establishment of tissue polarity	0.142857	0.0105338	0.0626725	PAFAH1B1
GO:0042325	regulation of phosphorylation	0.00874636	0.0106246	0.0626725	ZMYND11, PAFAH1B1, LRRTM3
GO:0071345	cellular response to cytokine stimulus	0.0172414	0.0106496	0.0626725	PAFAH1B1, LRRTM3
GO:0010646	regulation of cell communication	0.00608828	0.0108985	0.0626725	ZMYND11, PAFAH1B1, ESM1, LRRTM3
GO:0023051	regulation of signaling	0.00601504	0.0113525	0.0626725	ZMYND11, PAFAH1B1, ESM1, LRRTM3
GO:0044763	single-organism cellular process	0.00310131	0.0113774	0.0626725	DEPDC1B, ZMYND11, ESM1, PAFAH1B1, GABRB3, DAZL, LRRTM3, TSPAN12, YWHAB
GO:1902578	single-organism localization	0.00596125	0.0117009	0.0626725	PAFAH1B1, SLC25A36, YWHAB, CANX
GO:0048814	regulation of dendrite morphogenesis	0.125	0.0118429	0.0626725	PAFAH1B1
GO:0000002	mitochondrial genome maintenance	0.125	0.0118429	0.0626725	SLC25A36
GO:0060384	innervation	0.125	0.0118429	0.0626725	GABRB3
GO:0016597	amino acid binding	0.125	0.0118429	0.0626725	YWHAB
GO:0019226	transmission of nerve impulse	0.125	0.0118429	0.0626725	PAFAH1B1
GO:0008088	axo-dendritic transport	0.125	0.0118429	0.0626725	PAFAH1B1
GO:0032838	cell projection cytoplasm	0.125	0.0118429	0.0626725	PAFAH1B1
GO:0036465	synaptic vesicle recycling	0.125	0.0118429	0.0626725	CANX
GO:0051294	establishment of spindle orientation	0.125	0.0118429	0.0626725	PAFAH1B1
GO:0000132	establishment of mitotic spindle orientation	0.125	0.0118429	0.0626725	PAFAH1B1
GO:0043124	negative regulation of I-kappaB kinase/NF-kappaB signaling	0.125	0.0118429	0.0626725	ZMYND11
GO:0003676	nucleic acid binding	0.00475737	0.0119797	0.0626725	DAZL, CLOCK, HIF1A, ZMYND11, CANX
GO:1902531	regulation of intracellular signal transduction	0.00831025	0.0121782	0.0626725	ZMYND11, PAFAH1B1, LRRTM3
GO:0098916	anterograde trans-synaptic signaling	0.015873	0.0124367	0.0626725	PAFAH1B1, GABRB3
GO:0099536	synaptic signaling	0.015873	0.0124367	0.0626725	PAFAH1B1, GABRB3
GO:0007268	chemical synaptic transmission	0.015873	0.0124367	0.0626725	PAFAH1B1, GABRB3
GO:0099537	trans-synaptic signaling	0.015873	0.0124367	0.0626725	PAFAH1B1, GABRB3
GO:1902711	GABA-A receptor complex	0.111111	0.0131503	0.0626725	GABRB3
GO:0060078	regulation of postsynaptic membrane potential	0.111111	0.0131503	0.0626725	GABRB3
GO:0015932	nucleobase-containing compound transmembrane transporter activity	0.111111	0.0131503	0.0626725	SLC25A36
GO:0040001	establishment of mitotic spindle localization	0.111111	0.0131503	0.0626725	PAFAH1B1
GO:0021799	cerebral cortex radially oriented cell migration	0.111111	0.0131503	0.0626725	PAFAH1B1
GO:0033363	secretory granule organization	0.111111	0.0131503	0.0626725	PAFAH1B1
GO:0005520	insulin-like growth factor binding	0.111111	0.0131503	0.0626725	ESM1
GO:1902710	GABA receptor complex	0.111111	0.0131503	0.0626725	GABRB3
GO:0001738	morphogenesis of a polarized epithelium	0.111111	0.0131503	0.0626725	PAFAH1B1
GO:0030865	cortical cytoskeleton organization	0.111111	0.0131503	0.0626725	PAFAH1B1
GO:0051293	establishment of spindle localization	0.111111	0.0131503	0.0626725	PAFAH1B1
GO:0045502	dynein binding	0.111111	0.0131503	0.0626725	PAFAH1B1
GO:0048514	blood vessel morphogenesis	0.0153846	0.0131858	0.0626725	TSPAN12, ESM1
GO:0034097	response to cytokine	0.0152672	0.0133762	0.0631963	PAFAH1B1, LRRTM3
GO:0048519	negative regulation of biological process	0.00454959	0.0143055	0.0644399	YWHAB, ZMYND11, PAFAH1B1, GABRB3, LRRTM3
GO:2000026	regulation of multicellular organismal development	0.0078125	0.0143448	0.0644399	PAFAH1B1, TSPAN12, LRRTM3
GO:0072583	clathrin-dependent endocytosis	0.1	0.0144561	0.0644399	CANX
GO:0035315	hair cell differentiation	0.1	0.0144561	0.0644399	PAFAH1B1
GO:0034243	regulation of transcription elongation from RNA polymerase II promoter	0.1	0.0144561	0.0644399	ZMYND11
GO:0004890	GABA-A receptor activity	0.1	0.0144561	0.0644399	GABRB3
GO:0050885	neuromuscular process controlling balance	0.1	0.0144561	0.0644399	PAFAH1B1
GO:0042491	auditory receptor cell differentiation	0.1	0.0144561	0.0644399	PAFAH1B1
GO:0042982	amyloid precursor protein metabolic process	0.1	0.0144561	0.0644399	LRRTM3
GO:0008347	glial cell migration	0.1	0.0144561	0.0644399	PAFAH1B1
GO:0006810	transport	0.00451264	0.0147734	0.0654843	PAFAH1B1, SLC25A36, GABRB3, YWHAB, CANX
GO:0006950	response to stress	0.0055325	0.0150136	0.0659477	CLOCK, HIF1A, PAFAH1B1, ZMYND11
GO:0033554	cellular response to stress	0.00767263	0.0150451	0.0659477	CLOCK, PAFAH1B1, ZMYND11
GO:0050773	regulation of dendrite development	0.0909091	0.0157602	0.0664961	PAFAH1B1
GO:0060996	dendritic spine development	0.0909091	0.0157602	0.0664961	PAFAH1B1
GO:0034707	chloride channel complex	0.0909091	0.0157602	0.0664961	GABRB3
GO:0016917	GABA receptor activity	0.0909091	0.0157602	0.0664961	GABRB3
GO:0006998	nuclear envelope organization	0.0909091	0.0157602	0.0664961	PAFAH1B1
GO:0005881	cytoplasmic microtubule	0.0909091	0.0157602	0.0664961	PAFAH1B1
GO:0040019	positive regulation of embryonic development	0.0909091	0.0157602	0.0664961	PAFAH1B1
GO:0034641	cellular nitrogen compound metabolic process	0.00379747	0.0165739	0.0679918	ZMYND11, HIF1A, DAZL, SLC25A36, LRRTM3, CLOCK
GO:0051234	establishment of localization	0.00438212	0.0165781	0.0679918	PAFAH1B1, SLC25A36, GABRB3, YWHAB, CANX
GO:0051649	establishment of localization in cell	0.00738916	0.0166104	0.0679918	PAFAH1B1, YWHAB, CANX
GO:0047496	vesicle transport along microtubule	0.0833333	0.0170626	0.0679918	PAFAH1B1
GO:0006368	transcription elongation from RNA polymerase II promoter	0.0833333	0.0170626	0.0679918	ZMYND11
GO:0035064	methylated histone binding	0.0833333	0.0170626	0.0679918	ZMYND11
GO:0099518	vesicle cytoskeletal trafficking	0.0833333	0.0170626	0.0679918	PAFAH1B1
GO:0051881	regulation of mitochondrial membrane potential	0.0833333	0.0170626	0.0679918	SLC25A36
GO:0098751	bone cell development	0.0833333	0.0170626	0.0679918	PAFAH1B1
GO:0005876	spindle microtubule	0.0833333	0.0170626	0.0679918	PAFAH1B1
GO:0051653	spindle localization	0.0833333	0.0170626	0.0679918	PAFAH1B1
GO:0001568	blood vessel development	0.0131579	0.0176452	0.0699602	TSPAN12, ESM1
GO:0044271	cellular nitrogen compound biosynthetic process	0.00428816	0.0180404	0.0711692	DAZL, CLOCK, HIF1A, SLC25A36, ZMYND11
GO:0043408	regulation of MAPK cascade	0.0129032	0.0182966	0.0711793	ZMYND11, PAFAH1B1
GO:0021766	hippocampus development	0.0769231	0.0183633	0.0711793	PAFAH1B1
GO:0048583	regulation of response to stimulus	0.00520156	0.0183982	0.0711793	ZMYND11, PAFAH1B1, ESM1, LRRTM3
GO:0034645	cellular macromolecule biosynthetic process	0.00426621	0.0184038	0.0711793	DAZL, CLOCK, HIF1A, SLC25A36, ZMYND11
GO:0001944	vasculature development	0.0125	0.0194047	0.0740287	TSPAN12, ESM1
GO:0006796	phosphate-containing compound metabolic process	0.00511509	0.0194346	0.0740287	ZMYND11, PAFAH1B1, YWHAB, LRRTM3
GO:0005737	cytoplasm	0.00303951	0.0194657	0.0740287	PAFAH1B1, DAZL, CANX, HIF1A, SLC25A36, LRRTM3, CLOCK, YWHAB
GO:0006793	phosphorus metabolic process	0.00510856	0.0195158	0.0740287	ZMYND11, PAFAH1B1, YWHAB, LRRTM3
GO:0021795	cerebral cortex cell migration	0.0714286	0.0196624	0.0742279	PAFAH1B1
GO:0009059	macromolecule biosynthetic process	0.00416667	0.0201646	0.0757611	DAZL, CLOCK, HIF1A, SLC25A36, ZMYND11
GO:0050877	neurological system process	0.0120482	0.0207709	0.0765615	PAFAH1B1, GABRB3
GO:0051960	regulation of nervous system development	0.0120482	0.0207709	0.0765615	PAFAH1B1, LRRTM3
GO:0035304	regulation of protein dephosphorylation	0.0666667	0.0209598	0.0765615	YWHAB
GO:0035637	multicellular organismal signaling	0.0666667	0.0209598	0.0765615	PAFAH1B1
GO:0032784	regulation of DNA-templated transcription, elongation	0.0666667	0.0209598	0.0765615	ZMYND11
GO:0032922	circadian regulation of gene expression	0.0666667	0.0209598	0.0765615	CLOCK
GO:0044238	primary metabolic process	0.00299513	0.0210968	0.0767069	ZMYND11, HIF1A, PAFAH1B1, DAZL, SLC25A36, LRRTM3, CLOCK, YWHAB
GO:0065008	regulation of biological quality	0.00496278	0.0214426	0.0773551	YWHAB, SLC25A36, GABRB3, LRRTM3
GO:0005622	intracellular	0.00264201	0.0215784	0.0773551	DEPDC1B, ZMYND11, PAFAH1B1, DAZL, CANX, HIF1A, SLC25A36, LRRTM3, CLOCK, YWHAB
GO:0006807	nitrogen compound metabolic process	0.00356506	0.0219367	0.0773551	ZMYND11, HIF1A, DAZL, SLC25A36, LRRTM3, CLOCK
GO:0071310	cellular response to organic substance	0.00662252	0.0220917	0.0773551	PAFAH1B1, GABRB3, LRRTM3
GO:0044237	cellular metabolic process	0.00296956	0.0221042	0.0773551	ZMYND11, HIF1A, PAFAH1B1, DAZL, SLC25A36, LRRTM3, CLOCK, YWHAB
GO:0000165	MAPK cascade	0.0116279	0.0221763	0.0773551	ZMYND11, PAFAH1B1
GO:0060563	neuroepithelial cell differentiation	0.0625	0.0222555	0.0773551	PAFAH1B1
GO:0007405	neuroblast proliferation	0.0625	0.0222555	0.0773551	PAFAH1B1
GO:0031122	cytoplasmic microtubule organization	0.0625	0.0222555	0.0773551	PAFAH1B1
GO:0048813	dendrite morphogenesis	0.0625	0.0222555	0.0773551	PAFAH1B1
GO:0021954	central nervous system neuron development	0.0588235	0.0235496	0.0796826	PAFAH1B1
GO:0034250	positive regulation of cellular amide metabolic process	0.0588235	0.0235496	0.0796826	LRRTM3
GO:0002066	columnar/cuboidal epithelial cell development	0.0588235	0.0235496	0.0796826	PAFAH1B1
GO:0001959	regulation of cytokine-mediated signaling pathway	0.0588235	0.0235496	0.0796826	PAFAH1B1
GO:0060759	regulation of response to cytokine stimulus	0.0588235	0.0235496	0.0796826	PAFAH1B1
GO:0060042	retina morphogenesis in camera-type eye	0.0588235	0.0235496	0.0796826	TSPAN12
GO:0006468	protein phosphorylation	0.00645161	0.0236321	0.0796826	ZMYND11, PAFAH1B1, LRRTM3
GO:0044702	single organism reproductive process	0.0111732	0.0238646	0.0801241	DAZL, PAFAH1B1
GO:0006354	DNA-templated transcription, elongation	0.0555556	0.024842	0.0813292	ZMYND11
GO:1904893	negative regulation of STAT cascade	0.0555556	0.024842	0.0813292	LRRTM3
GO:0035305	negative regulation of dephosphorylation	0.0555556	0.024842	0.0813292	YWHAB
GO:0032507	maintenance of protein location in cell	0.0555556	0.024842	0.0813292	YWHAB
GO:0021761	limbic system development	0.0555556	0.024842	0.0813292	PAFAH1B1
GO:0046426	negative regulation of JAK-STAT cascade	0.0555556	0.024842	0.0813292	LRRTM3
GO:0006412	translation	0.0108696	0.0251021	0.0818411	DAZL, SLC25A36
GO:0072384	organelle transport along microtubule	0.0526316	0.0261327	0.0828959	PAFAH1B1
GO:0051651	maintenance of location in cell	0.0526316	0.0261327	0.0828959	YWHAB
GO:0021885	forebrain cell migration	0.0526316	0.0261327	0.0828959	PAFAH1B1
GO:0022029	telencephalon cell migration	0.0526316	0.0261327	0.0828959	PAFAH1B1
GO:0007286	spermatid development	0.0526316	0.0261327	0.0828959	PAFAH1B1
GO:0048468	cell development	0.00616016	0.0266055	0.0828959	DAZL, PAFAH1B1, GABRB3
GO:0043043	peptide biosynthetic process	0.0105263	0.0266212	0.0828959	DAZL, SLC25A36
GO:0023014	signal transduction by protein phosphorylation	0.0105263	0.0266212	0.0828959	ZMYND11, PAFAH1B1
GO:0007399	nervous system development	0.00612245	0.027026	0.0828959	PAFAH1B1, GABRB3, LRRTM3
GO:0010467	gene expression	0.00385802	0.027042	0.0828959	DAZL, CLOCK, HIF1A, SLC25A36, ZMYND11
GO:0005178	integrin binding	0.05	0.0274218	0.0828959	ESM1
GO:0099003	vesicle-mediated transport in synapse	0.05	0.0274218	0.0828959	CANX
GO:0045185	maintenance of protein location	0.05	0.0274218	0.0828959	YWHAB
GO:0002040	sprouting angiogenesis	0.05	0.0274218	0.0828959	ESM1
GO:0051965	positive regulation of synapse assembly	0.05	0.0274218	0.0828959	LRRTM3
GO:0048477	oogenesis	0.05	0.0274218	0.0828959	DAZL
GO:0061515	myeloid cell development	0.05	0.0274218	0.0828959	PAFAH1B1
GO:0048515	spermatid differentiation	0.05	0.0274218	0.0828959	PAFAH1B1
GO:0099565	chemical synaptic transmission, postsynaptic	0.05	0.0274218	0.0828959	GABRB3
GO:0000003	reproduction	0.0102564	0.0279151	0.0834281	DAZL, PAFAH1B1
GO:0022414	reproductive process	0.0102564	0.0279151	0.0834281	DAZL, PAFAH1B1
GO:0005509	calcium ion binding	0.0102564	0.0279151	0.0834281	PPP3R1, CANX
GO:0071704	organic substance metabolic process	0.0028399	0.0280914	0.0836381	ZMYND11, HIF1A, PAFAH1B1, DAZL, SLC25A36, LRRTM3, CLOCK, YWHAB
GO:0099504	synaptic vesicle cycle	0.047619	0.0287093	0.0838948	CANX
GO:0050905	neuromuscular process	0.047619	0.0287093	0.0838948	PAFAH1B1
GO:0015748	organophosphate ester transport	0.047619	0.0287093	0.0838948	SLC25A36
GO:0005254	chloride channel activity	0.047619	0.0287093	0.0838948	GABRB3
GO:0042826	histone deacetylase binding	0.047619	0.0287093	0.0838948	YWHAB
GO:0043066	negative regulation of apoptotic process	0.01	0.029234	0.0848544	ZMYND11, GABRB3
GO:2000112	regulation of cellular macromolecule biosynthetic process	0.0045045	0.0292527	0.0848544	DAZL, CLOCK, HIF1A, ZMYND11
GO:0003407	neural retina development	0.0454545	0.029995	0.086689	TSPAN12
GO:0044212	transcription regulatory region DNA binding	0.00980392	0.030307	0.0868988	CLOCK, ZMYND11
GO:0043069	negative regulation of programmed cell death	0.0097561	0.0305777	0.0868988	ZMYND11, GABRB3
GO:0046872	metal ion binding	0.00443951	0.0306287	0.0868988	MBNL3, PPP3R1, ZMYND11, CANX
GO:0050793	regulation of developmental process	0.00580271	0.0309713	0.0868988	PAFAH1B1, TSPAN12, LRRTM3
GO:0022603	regulation of anatomical structure morphogenesis	0.00966184	0.0311219	0.0868988	PAFAH1B1, TSPAN12
GO:0001067	regulatory region nucleic acid binding	0.00966184	0.0311219	0.0868988	CLOCK, ZMYND11
GO:0000975	regulatory region DNA binding	0.00966184	0.0311219	0.0868988	CLOCK, ZMYND11
GO:0030594	neurotransmitter receptor activity	0.0434783	0.0312792	0.0868988	GABRB3
GO:0045995	regulation of embryonic development	0.0434783	0.0312792	0.0868988	PAFAH1B1
GO:0007292	female gamete generation	0.0434783	0.0312792	0.0868988	DAZL
GO:0021987	cerebral cortex development	0.0434783	0.0312792	0.0868988	PAFAH1B1
GO:0043604	amide biosynthetic process	0.00956938	0.0316701	0.0874639	DAZL, SLC25A36
GO:0010556	regulation of macromolecule biosynthetic process	0.00439078	0.0317131	0.0874639	DAZL, CLOCK, HIF1A, ZMYND11
GO:0051128	regulation of cellular component organization	0.00573614	0.0318875	0.0874639	PAFAH1B1, ESM1, LRRTM3
GO:0048489	synaptic vesicle transport	0.0416667	0.0325616	0.0874639	CANX
GO:0015108	chloride transmembrane transporter activity	0.0416667	0.0325616	0.0874639	GABRB3
GO:0030316	osteoclast differentiation	0.0416667	0.0325616	0.0874639	PAFAH1B1
GO:1902476	chloride transmembrane transport	0.0416667	0.0325616	0.0874639	GABRB3
GO:0097480	establishment of synaptic vesicle localization	0.0416667	0.0325616	0.0874639	CANX
GO:0043169	cation binding	0.00434311	0.0328202	0.0874639	MBNL3, PPP3R1, ZMYND11, CANX
GO:0060548	negative regulation of cell death	0.00934579	0.0330572	0.0874639	ZMYND11, GABRB3
GO:0070887	cellular response to chemical stimulus	0.0056391	0.0332884	0.0874639	PAFAH1B1, GABRB3, LRRTM3
GO:0051641	cellular localization	0.00561798	0.0336041	0.0874639	PAFAH1B1, YWHAB, CANX
GO:0097479	synaptic vesicle localization	0.04	0.0338425	0.0874639	CANX
GO:0051963	regulation of synapse assembly	0.04	0.0338425	0.0874639	LRRTM3
GO:0021675	nerve development	0.04	0.0338425	0.0874639	GABRB3
GO:0016358	dendrite development	0.04	0.0338425	0.0874639	PAFAH1B1
GO:0051082	unfolded protein binding	0.04	0.0338425	0.0874639	CANX
GO:0033267	axon part	0.04	0.0338425	0.0874639	PAFAH1B1
GO:0098661	inorganic anion transmembrane transport	0.04	0.0338425	0.0874639	GABRB3
GO:0010970	transport along microtubule	0.04	0.0338425	0.0874639	PAFAH1B1
GO:0005253	anion channel activity	0.04	0.0338425	0.0874639	GABRB3
GO:1901564	organonitrogen compound metabolic process	0.00559701	0.0339213	0.0874639	DAZL, SLC25A36, LRRTM3
GO:0030234	enzyme regulator activity	0.00913242	0.034468	0.088584	DEPDC1B, LRRTM3
GO:0006997	nucleus organization	0.0384615	0.0351216	0.0899707	PAFAH1B1
GO:0031326	regulation of cellular biosynthetic process	0.00419287	0.0366358	0.0935458	DAZL, CLOCK, HIF1A, ZMYND11
GO:0051179	localization	0.00353857	0.0372805	0.0935877	PAFAH1B1, SLC25A36, GABRB3, YWHAB, CANX
GO:0030705	cytoskeleton-dependent intracellular transport	0.0357143	0.0376751	0.0935877	PAFAH1B1
GO:0007416	synapse assembly	0.0357143	0.0376751	0.0935877	LRRTM3
GO:0060021	palate development	0.0357143	0.0376751	0.0935877	GABRB3
GO:2001237	negative regulation of extrinsic apoptotic signaling pathway	0.0357143	0.0376751	0.0935877	ZMYND11
GO:0015103	inorganic anion transmembrane transporter activity	0.0357143	0.0376751	0.0935877	GABRB3
GO:0009889	regulation of biosynthetic process	0.00415369	0.0377198	0.0935877	DAZL, CLOCK, HIF1A, ZMYND11
GO:0006464	cellular protein modification process	0.00415369	0.0377198	0.0935877	ZMYND11, PAFAH1B1, YWHAB, LRRTM3
GO:0036211	protein modification process	0.00415369	0.0377198	0.0935877	ZMYND11, PAFAH1B1, YWHAB, LRRTM3
GO:1902580	single-organism cellular localization	0.00865801	0.0379485	0.0937433	PAFAH1B1, CANX
GO:0010033	response to organic substance	0.00534759	0.0380201	0.0937433	PAFAH1B1, GABRB3, LRRTM3
GO:0048666	neuron development	0.00862069	0.0382444	0.0940026	PAFAH1B1, GABRB3
GO:0016310	phosphorylation	0.00531915	0.0385285	0.0944067	ZMYND11, PAFAH1B1, LRRTM3
GO:0008344	adult locomotory behavior	0.0344828	0.0389493	0.0951425	PAFAH1B1
GO:0010468	regulation of gene expression	0.00409836	0.0393184	0.0955274	DAZL, CLOCK, HIF1A, ZMYND11
GO:0008152	metabolic process	0.00266223	0.0393491	0.0955274	ZMYND11, HIF1A, PAFAH1B1, DAZL, SLC25A36, LRRTM3, CLOCK, YWHAB
GO:0071702	organic substance transport	0.00525394	0.0397283	0.0961522	PAFAH1B1, SLC25A36, YWHAB
GO:0030010	establishment of cell polarity	0.0333333	0.0402219	0.0964593	PAFAH1B1
GO:0031406	carboxylic acid binding	0.0333333	0.0402219	0.0964593	YWHAB
GO:0031023	microtubule organizing center organization	0.0333333	0.0402219	0.0964593	PAFAH1B1
GO:0009887	organ morphogenesis	0.00833333	0.040644	0.0971762	PAFAH1B1, TSPAN12
GO:0044249	cellular biosynthetic process	0.00345066	0.0408592	0.0973112	DAZL, CLOCK, HIF1A, SLC25A36, ZMYND11
GO:0051239	regulation of multicellular organismal process	0.00519031	0.0409472	0.0973112	PAFAH1B1, TSPAN12, LRRTM3
GO:0016021	integral component of membrane	0.00343643	0.0414757	0.0974343	SLC25A36, TSPAN12, GABRB3, LRRTM3, CANX
GO:0007605	sensory perception of sound	0.0322581	0.0414929	0.0974343	GABRB3
GO:0006821	chloride transport	0.0322581	0.0414929	0.0974343	GABRB3
GO:0005230	extracellular ligand-gated ion channel activity	0.0322581	0.0414929	0.0974343	GABRB3
GO:0003677	DNA binding	0.00511073	0.0425423	0.0987166	CLOCK, HIF1A, ZMYND11
GO:0072089	stem cell proliferation	0.03125	0.0427623	0.0987166	PAFAH1B1
GO:0004860	protein kinase inhibitor activity	0.03125	0.0427623	0.0987166	LRRTM3
GO:0035303	regulation of dephosphorylation	0.03125	0.0427623	0.0987166	YWHAB
GO:0050807	regulation of synapse organization	0.03125	0.0427623	0.0987166	LRRTM3
GO:0080134	regulation of response to stress	0.00809717	0.0427897	0.0987166	ZMYND11, PAFAH1B1
GO:0051130	positive regulation of cellular component organization	0.00806452	0.0430997	0.0988908	PAFAH1B1, LRRTM3
GO:0044424	intracellular part	0.00247525	0.0431159	0.0988908	ZMYND11, PAFAH1B1, DAZL, CANX, HIF1A, SLC25A36, LRRTM3, CLOCK, YWHAB
GO:0043412	macromolecule modification	0.0039604	0.0436836	0.0995859	ZMYND11, PAFAH1B1, YWHAB, LRRTM3
GO:0010976	positive regulation of neuron projection development	0.030303	0.04403	0.0995859	PAFAH1B1
GO:0002065	columnar/cuboidal epithelial cell differentiation	0.030303	0.04403	0.0995859	PAFAH1B1
GO:0021543	pallium development	0.030303	0.04403	0.0995859	PAFAH1B1
GO:1901576	organic substance biosynthetic process	0.00337382	0.0443211	0.0995859	DAZL, CLOCK, HIF1A, SLC25A36, ZMYND11
GO:0072359	circulatory system development	0.00793651	0.0443481	0.0995859	TSPAN12, ESM1
GO:0072358	cardiovascular system development	0.00793651	0.0443481	0.0995859	TSPAN12, ESM1
GO:0031224	intrinsic component of membrane	0.00337154	0.0444287	0.0995859	SLC25A36, TSPAN12, GABRB3, LRRTM3, CANX
GO:0050954	sensory perception of mechanical stimulus	0.0294118	0.0452961	0.0998285	GABRB3
GO:0070507	regulation of microtubule cytoskeleton organization	0.0294118	0.0452961	0.0998285	PAFAH1B1
GO:0019210	kinase inhibitor activity	0.0294118	0.0452961	0.0998285	LRRTM3
GO:0043524	negative regulation of neuron apoptotic process	0.0294118	0.0452961	0.0998285	GABRB3
GO:0005875	microtubule associated complex	0.0294118	0.0452961	0.0998285	PAFAH1B1
GO:0016607	nuclear speck	0.0294118	0.0452961	0.0998285	HIF1A
GO:0010770	positive regulation of cell morphogenesis involved in differentiation	0.0285714	0.0465605	0.102045	PAFAH1B1
GO:0061351	neural precursor cell proliferation	0.0285714	0.0465605	0.102045	PAFAH1B1
GO:0031967	organelle envelope	0.00766284	0.047206	0.102314	PAFAH1B1, SLC25A36
GO:0009058	biosynthetic process	0.00330907	0.0475079	0.102314	DAZL, CLOCK, HIF1A, SLC25A36, ZMYND11
GO:0051336	regulation of hydrolase activity	0.00763359	0.0475277	0.102314	DEPDC1B, PAFAH1B1
[truncated: 1,395 more rows]
